# Supplementary material for: Public perception of ecosystem services provided by the Mediterranean mussel Mytilus galloprovincialis related to anthropogenic activities
Source: PeerJ. 2021 Sep 15;9:e11975. doi: 10.7717/peerj.11975 (PMC8449534; doi:10.7717/peerj.11975)
Supplement: Supplemental Information 4 [file peerj-09-11975-s004.xlsx]

## Sheet: A
Nº	Q1	Q2	Q3	Q4a	Q4b	Q4c	Q5a	Q5b	Q5c	Q6a	Q6b	Q6c
1	yes	some	food, habitat; seawater purification	Recreational harvesting	Human food	Food for other species	The most important	Very important	Somehow important	Worse	Worse	Worse
2	yes	many	food for humans and other species, habitat, commerce, harvesting	Recreational harvesting	Habitat for other species	Scientific and traditional knowledge	The most important	Very important	Somehow important	Worse	Worse	Better
3	yes	some	habitat, food	Food for other species	Human food	Purification of seawater	Very important	The most important	Somehow important	Worse	Better	Worse
4	yes	some	habitat, harvesting	Recreational harvesting	Habitat for other species	Human food	Very important	Somehow important	The most important	Identical	Identical	Identical
5	yes	some	food, jobs for fisherman	Human food	Purification of seawater	Recreational harvesting	The most important	Somehow important	Very important	Worse	Do not know	Worse
6	no			Recreational harvesting	Human food	Purification of seawater	Very important	The most important	Somehow important	Do not know	Do not know	Do not know
7	yes	few	food	Human food	Recreational harvesting	Food for other species	The most important	Very important	Somehow important	Identical	Identical	Identical
8	yes	some	harvesting, food	Purification of seawater	Food for other species	Habitat for other species	The most important	Very important	Somehow important	Better	Worse	Worse
9	yes	few	good taste	Purification of seawater	Food for other species	Existential value	The most important	Very important	Somehow important	Do not know	Do not know	Do not know
10	yes	some	food	Food for other species	Human food	Recreational harvesting	The most important	Very important	Somehow important	Worse	Do not know	Do not know
11	yes	many	medical use	Purification of seawater	Scientific and traditional knowledge	Human food	The most important	Very important	Somehow important	Better	Do not know	Better
12	yes	some	foof	Food for other species	Existential value	Habitat for other species	The most important	Very important	Somehow important	Worse	Worse	Worse
13	yes	many	food rich in iodine	Purification of seawater	Food for other species	Recreational harvesting	The most important	Very important	Somehow important	Do not know	Identical	Identical
14	yes	some	food for humans and seagull	Purification of seawater	Human food	Food for other species	The most important	Very important	Somehow important	Identical	Worse	Worse
15	yes	many	ecosystem improvement	Purification of seawater	Food for other species	Habitat for other species	The most important	Very important	Somehow important	Worse	Worse	Worse
16	yes	some	do not remember	Habitat for other species	Purification of seawater	Food for other species	Very important	The most important	Somehow important	Do not know	Do not know	Do not know
17	do not know			Habitat for other species	Existential value	Purification of seawater	The most important	Somehow important	Very important	Identical	Do not know	Better
18	yes	some	food, good for human health	Purification of seawater	Human food	Scientific and traditional knowledge	The most important	Very important	Somehow important	Worse	Do not know	Do not know
19	yes	many	clean the ocean, healthy food, improve water quality	Purification of seawater	Food for other species	Existential value	The most important	Very important	Somehow important	Better	Better	Worse
20	yes	many	the same as seaweeds	Purification of seawater	Human food	Food for other species	The most important	Very important	Somehow important	Worse	Identical	Identical
21	do not know			Recreational harvesting	Ornamentation	Scientific and traditional knowledge	The most important	Very important	Somehow important	Do not know	Do not know	Identical
22	do not know			Purification of seawater	Habitat for other species	Scientific and traditional knowledge	The most important	Very important	Somehow important	Worse	Do not know	Do not know
23	yes	many	clean the oceaan	Purification of seawater	Habitat for other species	Scientific and traditional knowledge	The most important	Very important	Somehow important	Worse	Worse	Better
24	no			Purification of seawater	Human food	Recreational harvesting	The most important	Very important	Somehow important	Better	Better	Worse
25	yes	some	food	Purification of seawater	Human food	Scientific and traditional knowledge	The most important	Very important	Somehow important	Worse	Worse	Better
26	do not know			Purification of seawater	Food for other species	Recreational harvesting	The most important	Very important	Somehow important	Do not know	Do not know	Do not know
27	yes	some	food and water purification	Purification of seawater	Food for other species	Habitat for other species	The most important	Very important	Somehow important	Worse	Worse	Worse
28	do not know			Habitat for other species	Human food	Food for other species	Somehow important	The most important	Very important	Do not know	Do not know	Do not know
29	yes	some	food for humans and other species	Purification of seawater	Recreational harvesting	Habitat for other species	Very important	The most important	Somehow important	Better	Better	Better
30	yes	some	human food, provide jobs, clean water, have more animals	Purification of seawater	Habitat for other species	Food for other species	The most important	Very important	Somehow important	Worse	Worse	Worse
31	yes	some	food and ecosystem improvement	Food for other species	Purification of seawater	Existential value	Somehow important	Very important	The most important	Do not know	Do not know	Do not know
32	yes	many	food and harvesting	Recreational harvesting	Human food	Food for other species	The most important	Very important	Somehow important	Do not know	Identical	Do not know
33	no			Human food	Existential value	Ornamentation	The most important	Very important	Somehow important	Identical	Do not know	Identical
34	do not know			Purification of seawater	Scientific and traditional knowledge	Habitat for other species	The most important	Very important	Somehow important	Do not know	Do not know	Better
35	yes	some	food	Scientific and traditional knowledge	Purification of seawater	Human food	Somehow important	The most important	Very important	Do not know	Better	Identical
36	yes	some	food	Purification of seawater	Human food	Food for other species	The most important	Very important	Somehow important	Do not know	Better	Better
37	yes	some	food	Scientific and traditional knowledge	Habitat for other species	Existential value	The most important	Very important	Somehow important	Better	Worse	Do not know
38	no			Habitat for other species	Food for other species	Scientific and traditional knowledge	The most important	Very important	Somehow important	Worse	Worse	Do not know
39	yes	many	food for other species and water filtration	Human food	Food for other species	Purification of seawater	Somehow important	Very important	The most important	Worse	Worse	Worse
40	yes	few	food	Purification of seawater	Human food	Recreational harvesting	The most important	Very important	Somehow important	Do not know	Better	Better
41	yes	few		Habitat for other species	Purification of seawater	Food for other species	Somehow important	Very important	The most important	Worse	Worse	Identical
42	do not know			Purification of seawater	Food for other species	Habitat for other species	The most important	Very important	Somehow important	Better	Identical	Worse
43	yes	some	food, jobs and commerce	Scientific and traditional knowledge	Human food	Purification of seawater	The most important	Somehow important	Very important	Better	Better	Worse
44	yes	many	healthy food	Human food	Scientific and traditional knowledge	Habitat for other species	The most important	Very important	Somehow important	Worse	Better	Worse
45	yes	many	good for health	Human food	Purification of seawater	Food for other species	Somehow important	Very important	The most important	Do not know	Identical	Identical
46	do not know			Purification of seawater	Human food	Food for other species	The most important	Very important	Somehow important	Worse	Do not know	Do not know
47	yes	some	do not remember	Habitat for other species	Scientific and traditional knowledge	Human food	The most important	Very important	Somehow important	Worse	Identical	Worse
48		do not know		Habitat for other species	Human food	Food for other species	The most important	Somehow important	Very important	Do not know	Do not know	Do not know
49	yes	some	food	Purification of seawater	Human food	Food for other species	The most important	Somehow important	Very important	Do not know	Do not know	Do not know
50	yes	some	food, habitat	Purification of seawater	Habitat for other species	Food for other species	Very important	The most important	Somehow important	Better	Better	Better
51	yes	many	human food, to other species and jobs	Food for other species	Habitat for other species	Recreational harvesting	The most important	Very important	Somehow important	Worse	Worse	Worse
52	do not know			Purification of seawater	Human food	Food for other species	The most important	Very important	Somehow important	Do not know	Do not know	Do not know
53	no			Food for other species	Habitat for other species	Purification of seawater	The most important	Very important	Somehow important	Do not know	Do not know	Do not know
54	yes	many	ecosystem improvement, biodiversity, animal wellbeing and tourism	Purification of seawater	Food for other species	Habitat for other species	The most important	Somehow important	Very important	Worse	Worse	Worse
55	do not know			Purification of seawater	Human food	Food for other species	The most important	Somehow important	Very important	Do not know	Do not know	Do not know
56	yes	some	human food and for life of other animals	Purification of seawater	Food for other species	Scientific and traditional knowledge	The most important	Very important	Somehow important	Worse	Worse	Do not know
57	yes	some	food for humans and other species, purification	Purification of seawater	Habitat for other species	Food for other species	The most important	Somehow important	Very important	Worse	Worse	Worse
58	yes	many	good for humans, animals and environment because help to decrease pollution	Purification of seawater	Food for other species	Human food	The most important	Very important	Somehow important	Do not know	Do not know	Identical
59	yes	some	human food but animals should have advantages	Human food	Food for other species	Purification of seawater	Somehow important	The most important	Very important	Do not know	Do not know	Do not know
60	do not know			Human food	Food for other species	Habitat for other species	Somehow important	Very important	The most important	Do not know	Do not know	Do not know
61	yes	some	habitat, food, water filtration	Purification of seawater	Food for other species	Scientific and traditional knowledge	Very important	Somehow important	The most important	Do not know	Do not know	Better
62	yes	some	biodiversity and water quality	Existential value	Purification of seawater	Habitat for other species	The most important	Very important	Somehow important	Do not know	Worse	Worse
63	yes	many	good for ecosystems and for us (food)	Purification of seawater	Habitat for other species	Ornamentation	The most important	Very important	Somehow important	Better	Worse	Better
64	yes	many	good for ecosystems and as indicator of quality of beaches	Purification of seawater	Scientific and traditional knowledge	Food for other species	The most important	Very important	Somehow important	Worse	Better	Worse
65	yes	some	food for humans and other species	Purification of seawater	Food for other species	Human food	The most important	Very important	Somehow important	Worse	Identical	Better
66	yes	some	food for humans and other species	Purification of seawater	Food for other species	Habitat for other species	The most important	Very important	Somehow important	Worse	Identical	Identical
67	yes	many	clean the water and ecosystem improvement	Food for other species	Purification of seawater	Habitat for other species	The most important	Very important	Somehow important	Worse	Worse	Worse
68	yes	many	clean the water and ecosystem improvement	Food for other species	Purification of seawater	Habitat for other species	The most important	Very important	Somehow important	Worse	Worse	Worse
69	yes	many	good for healt and clean the water	Food for other species	Purification of seawater	Scientific and traditional knowledge	Very important	The most important	Somehow important	Do not know	Worse	Better
70	yes	many	good for healt and clean the water	Food for other species	Purification of seawater	Scientific and traditional knowledge	Very important	The most important	Somehow important	Do not know	Worse	Better
71	yes	some	Ecosystem equilibrium	Purification of seawater	Scientific and traditional knowledge	Existential value	The most important	Very important	Somehow important	Worse	Identical	Worse
72	do not know			Purification of seawater	Food for other species	Existential value	The most important	Very important	Somehow important	Identical	Identical	Do not know
73	yes	many	play a role in the ecosystem, show health of the ecosystem; filter	Purification of seawater	Existential value	Food for other species	The most important	Very important	Somehow important	Do not know	Do not know	Do not know
74	yes	some	purification of water; competition wiht pollicipes for the space	Purification of seawater	Habitat for other species	Food for other species	The most important	Very important	Somehow important	Identical	Identical	Identical
75	yes	some	food, good for the ecosystem	Purification of seawater	Food for other species	Habitat for other species	The most important	Very important	Somehow important	Worse	Identical	Worse
76	yes	some	quality of life	Food for other species	Purification of seawater	Scientific and traditional knowledge	Very important	The most important	Somehow important	Better	Better	Better
77	do not know			Purification of seawater	Food for other species	Human food	The most important	Somehow important	Very important	Worse	Worse	Worse
78	yes	many	food, filter of water	Purification of seawater	Human food	Food for other species	The most important	Very important	Somehow important	Worse	Worse	Worse
79	yes	some	food	Purification of seawater	Habitat for other species	Food for other species	The most important	Very important	Somehow important	Do not know	Do not know	Do not know
80	yes	some	biodiversity	Purification of seawater	Existential value	Habitat for other species	The most important	Somehow important	Very important	Do not know	Do not know	Do not know
81	yes	some	food, regeneration	Purification of seawater	Food for other species	Habitat for other species	The most important	Very important	Somehow important	Worse	Worse	Worse
82	yes	some	food, regeneration	Purification of seawater	Food for other species	Human food	The most important	Very important	Somehow important	Worse	Worse	Worse
83	no			Habitat for other species	Scientific and traditional knowledge	Purification of seawater	Somehow important	Very important	The most important	Worse	Do not know	Worse
84	do not know			Purification of seawater	Food for other species	Habitat for other species	The most important	Very important	Somehow important	Worse	Worse	Worse
85	do not know			Purification of seawater	Scientific and traditional knowledge	Recreational harvesting	The most important	Very important	Somehow important	Do not know	Do not know	Do not know
86	do not know			Purification of seawater	Scientific and traditional knowledge	Recreational harvesting	The most important	Very important	Somehow important	Do not know	Do not know	Do not know
87	yes	some	are part of the life cycle and food web	Purification of seawater	Food for other species	Habitat for other species	Very important	Somehow important	The most important	Worse	Worse	Worse
88	yes	some	food	Purification of seawater	Food for other species	Human food	Somehow important	Very important	The most important	Better	Better	Better
89	yes	some	food	Habitat for other species	Human food	Purification of seawater	Very important	Somehow important	The most important	Worse	Worse	Worse
90	yes	some	food	Recreational harvesting	Human food	Food for other species	Somehow important	The most important	Very important	Do not know	Do not know	Do not know
91	yes	many	have low content in calories and high content in minerals	Purification of seawater	Habitat for other species	Food for other species	The most important	Very important	Somehow important	Worse	Worse	Worse
92	yes	some	food	Purification of seawater	Food for other species	Habitat for other species	Very important	Somehow important	The most important	Do not know	Do not know	Do not know
93	yes	some	environmental landscape, indicator of not pollution	Purification of seawater	Habitat for other species	Food for other species	The most important	Somehow important	Very important	Identical	Identical	Identical
94	yes	some	environmentn	Habitat for other species	Purification of seawater	Existential value	The most important	Very important	Somehow important	Worse	Worse	Worse
95	yes	many	food, purification, jobs, ecosystem mantenaince, culture	Habitat for other species	Purification of seawater	Food for other species	Very important	The most important	Somehow important	Worse	Worse	Worse
96	yes	many	food, purification, jobs, ecosystem mantenaince, culture	Habitat for other species	Purification of seawater	Food for other species	Very important	The most important	Somehow important	Worse	Worse	Worse
97	yes	some	food	Habitat for other species	Scientific and traditional knowledge	Food for other species	Somehow important	The most important	Very important	Worse	Worse	Worse
98	yes	some	food	Habitat for other species	Scientific and traditional knowledge	Food for other species	Somehow important	The most important	Very important	Worse	Worse	Worse
99	yes	some	food	Habitat for other species	Scientific and traditional knowledge	Food for other species	Somehow important	The most important	Very important	Worse	Worse	Worse
100	yes	some	food	Habitat for other species	Scientific and traditional knowledge	Food for other species	Somehow important	The most important	Very important	Worse	Worse	Worse
101	yes	many	food, help in the environment	Purification of seawater	Food for other species	Existential value	Very important	Somehow important	The most important	Worse	Worse	Worse
102	do not know			Purification of seawater	Food for other species	Habitat for other species	The most important	Very important	Somehow important	Do not know	Do not know	Do not know
103	yes	some	provide vitamins for humans	Purification of seawater	Habitat for other species	Scientific and traditional knowledge	The most important	Very important	Somehow important	Worse	Worse	Identical
104	do not know			Existential value	Purification of seawater	Food for other species	The most important	Very important	Somehow important	Worse	Worse	Worse
105	yes	some	food	Habitat for other species	Purification of seawater	Existential value	The most important	Very important	Somehow important	Worse	Worse	Worse
106	yes	some	food	Habitat for other species	Purification of seawater	Existential value	The most important	Very important	Somehow important	Worse	Worse	Worse
107	yes	do not know		Habitat for other species	Purification of seawater	Food for other species	The most important	Somehow important	Very important	Worse	Worse	Worse
108	yes	some	seawater quality, if healthy mussels healthy water	Purification of seawater	Food for other species	Existential value	The most important	Very important	Somehow important	Worse	Worse	Worse
109	do not know			Purification of seawater	Food for other species	Human food	The most important	Very important	Somehow important	Do not know	Do not know	Do not know
110	yes	some	food	Food for other species	Habitat for other species	Scientific and traditional knowledge	Very important	Somehow important	The most important	Worse	Worse	Worse
111	yes	some	food	Purification of seawater	Human food	Scientific and traditional knowledge	The most important	Very important	Somehow important	Do not know	Do not know	Do not know
112	do not know			Habitat for other species	Scientific and traditional knowledge	Purification of seawater	Somehow important	Very important	The most important	Better	Better	Better
113	do not know			Food for other species	Habitat for other species	Scientific and traditional knowledge	The most important	Very important	Somehow important	Worse	Worse	Worse
114	yes	many	food, water filtration, food for other species	Purification of seawater	Food for other species	Habitat for other species	The most important	Very important	Somehow important	Identical	Worse	Do not know
115	no			Human food	Purification of seawater	Recreational harvesting	The most important	Very important	Somehow important	Identical	Identical	Worse
116	yes	many	human food (canning, boiled), water quality, food for birds	Purification of seawater	Food for other species	Existential value	The most important	Very important	Somehow important	Identical	Worse	Do not know
117	yes	some	good for health, food	Purification of seawater	Food for other species	Habitat for other species	The most important	Very important	Somehow important	Worse	Worse	Identical
118	yes	many	have iodine, good for health, food	Purification of seawater	Food for other species	Habitat for other species	The most important	Very important	Somehow important	Worse	Worse	Identical
119	yes	some	clean impurities	Purification of seawater	Habitat for other species	Food for other species	The most important	Very important	Somehow important	Identical	Identical	Worse
120	yes	some	food	Purification of seawater	Habitat for other species	Food for other species	The most important	Very important	Somehow important	Identical	Identical	Worse
121	yes	some	are necessary, food	Purification of seawater	Food for other species	Habitat for other species	The most important	Very important	Somehow important	Worse	Worse	Worse
122	do not know			Purification of seawater	Human food	Scientific and traditional knowledge	The most important	Very important	Somehow important	Worse	Better	Better
123	yes	some	hava iodine, do not have chemical products (if sea is not polluted)	Purification of seawater	Food for other species	Habitat for other species	The most important	Very important	Somehow important	Worse	Worse	Worse
124	yes	some	ecosytems, purification of water, gastronomy	Purification of seawater	Habitat for other species	Food for other species	The most important	Very important	Somehow important	Worse	Worse	Worse
125	yes	many	gastronomy	Purification of seawater	Food for other species	Habitat for other species	The most important	Very important	Somehow important	Do not know	Do not know	Do not know
126	no			Purification of seawater	Food for other species	Habitat for other species	The most important	Very important	Somehow important	Worse	Worse	Do not know
127	yes	many	food	Human food	Habitat for other species	Purification of seawater	Somehow important	Very important	The most important	Identical	Identical	Worse
128	yes	many	are good, food	Purification of seawater	Habitat for other species	Human food	The most important	Very important	Somehow important	Worse	Identical	Identical
129	yes	many	food, good for our organisms provide oligoelements	Purification of seawater	Existential value	Food for other species	Very important	The most important	Somehow important	Worse	Do not know	Do not know
130	do not know			Purification of seawater	Food for other species	Scientific and traditional knowledge	The most important	Very important	Somehow important	Better	Do not know	Do not know
131	yes	some	seafood is good, do not have bad to health, food	Human food	Purification of seawater	Recreational harvesting	The most important	Very important	Somehow important	Worse	Worse	Worse
132	yes	many	provide vitamins and amino acids; filter	Purification of seawater	Food for other species	Scientific and traditional knowledge	The most important	Very important	Somehow important	Worse	Do not know	Identical
133	yes	some	food	Recreational harvesting	Scientific and traditional knowledge	Human food	Very important	Somehow important	The most important	Identical	Do not know	Identical
134	do not know			Recreational harvesting	Habitat for other species	Human food	Very important	Somehow important	The most important	Identical	Do not know	Identical
135	yes	some	commerce, food	Recreational harvesting	Human food	Purification of seawater	The most important	Very important	Somehow important	Better	Better	Do not know
136	yes	many	food for humans and other species	Habitat for other species	Human food	Food for other species	The most important	Very important	Somehow important	Do not know	Identical	Do not know
137	yes	some	food	Recreational harvesting	Human food	Food for other species	Very important	The most important	Somehow important	Identical	Identical	Identical
138	yes	some	food, ecosystems	Scientific and traditional knowledge	Food for other species	Recreational harvesting	Somehow important	Very important	The most important	Better	Identical	Identical
139	yes	some	food	Purification of seawater	Food for other species	Habitat for other species	The most important	Very important	Somehow important	Do not know	Do not know	Do not know
140	yes	many	food	Human food	Food for other species	Purification of seawater	The most important	Very important	Somehow important	Better	Identical	Identical
141	yes	many	food	Purification of seawater	Existential value	Human food	The most important	Very important	Somehow important	Worse	Do not know	Worse
142	yes	some	purification of seawater, food and provide vitamins and minerals good for health	Purification of seawater	Food for other species	Habitat for other species	The most important	Very important	Somehow important	Do not know	Do not know	Do not know
143	yes	many	food, good for sea and for other animals (food web)	Habitat for other species	Purification of seawater	Human food	The most important	Very important	Somehow important	Do not know	Do not know	Do not know
144	yes	many	food, biodiversity	Existential value	Purification of seawater	Food for other species	The most important	Very important	Somehow important	Do not know	Do not know	Do not know
145	yes	many	are part of the ecosystem, food for humans and other species; ornamentation; esthetic	Scientific and traditional knowledge	Habitat for other species	Purification of seawater	The most important	Very important	Somehow important	Identical	Worse	Worse
146	do not know			Habitat for other species	Human food	Food for other species	Very important	The most important	Somehow important	Worse	Worse	Worse
147	yes	some	food	Existential value	Scientific and traditional knowledge	Habitat for other species	The most important	Very important	Somehow important	Do not know	Do not know	Worse
148	yes	many	food, biodiversity, nature equilibrium	Purification of seawater	Human food	Scientific and traditional knowledge	The most important	Very important	Somehow important	Worse	Identical	Better
149	yes	many	food	Existential value	Purification of seawater	Human food	Somehow important	Very important	The most important	Identical	Better	Identical
150	yes	many	good for food	Human food	Purification of seawater	Existential value	The most important	Very important	Somehow important	Worse	Worse	Worse
151	do not know			Human food	Purification of seawater	Habitat for other species	Somehow important	Very important	The most important	Identical	Worse	Worse
152	do not know			Purification of seawater	Scientific and traditional knowledge	Food for other species	The most important	Somehow important	Very important	Do not know	Do not know	Do not know
153	yes	some	food, good for other animals	Human food	Recreational harvesting	Food for other species	Very important	Somehow important	The most important	Identical	Worse	Do not know
154	yes	some	filter, food	Purification of seawater	Food for other species	Habitat for other species	The most important	Very important	Somehow important	Do not know	Do not know	Do not know
155	yes	some	food	Purification of seawater	Food for other species	Habitat for other species	The most important	Somehow important	Very important	Do not know	Do not know	Do not know
156	do not know			Purification of seawater	Habitat for other species	Human food	Very important	The most important	Somehow important	Worse	Worse	Identical
157	do not know			Purification of seawater	Recreational harvesting	Food for other species	The most important	Somehow important	Very important	Do not know	Do not know	Do not know
158	yes	many	habitat, food, help in water quality	Purification of seawater	Food for other species	Scientific and traditional knowledge	Very important	Somehow important	The most important	Worse	Worse	Better
159	yes	some	food, ecological role	Purification of seawater	Human food	Food for other species	The most important	Very important	Somehow important	Worse	Worse	Worse
160	do not know			Purification of seawater	Human food	Food for other species	The most important	Very important	Somehow important	Do not know	Do not know	Do not know
161	no			Food for other species	Habitat for other species	Recreational harvesting	The most important	Very important	Somehow important	Identical	Identical	Worse
162	yes	many	environmental wellbeing, help to improve pollution and to have more animals	Purification of seawater	Food for other species	Habitat for other species	The most important	Somehow important	Very important	Identical	Identical	Identical
163	do not know			Scientific and traditional knowledge	Habitat for other species	Purification of seawater	Somehow important	The most important	Very important	Worse	Worse	Worse
164	yes	some	food, are beautiful	Purification of seawater	Food for other species	Existential value	The most important	Very important	Somehow important	Do not know	Do not know	Do not know
165	yes	many	good, provide money, biodiversity	Purification of seawater	Food for other species	Existential value	The most important	Very important	Somehow important	Worse	Worse	Worse
166	yes	some	biodiversity, good for humans, other species and environment	Purification of seawater	Food for other species	Human food	The most important	Very important	Somehow important	Do not know	Do not know	Do not know
167	do not know			Purification of seawater	Food for other species	Habitat for other species	Somehow important	The most important	The most important	Do not know	Do not know	Do not know
168	yes	some	food, harbour other species	Recreational harvesting	Habitat for other species	Human food	Somehow important	Very important	The most important	Do not know	Do not know	Do not know
169	do not know			Purification of seawater	Human food	Food for other species	The most important	Very important	Somehow important	Better	Do not know	Do not know
170	do not know			Purification of seawater	Scientific and traditional knowledge	Existential value	The most important	Very important	Somehow important	Worse	Worse	Worse
171	yes	some	food, good taste	Habitat for other species	Existential value	Purification of seawater	Somehow important	Very important	The most important	Do not know	Do not know	Identical
172	do not know			Purification of seawater	Human food	Scientific and traditional knowledge	The most important	Very important	Somehow important	Identical	Identical	Identical
173	yes	some	equilibrium of sea, fauna and ecosystem, food	Scientific and traditional knowledge	Habitat for other species	Purification of seawater	The most important	Very important	Somehow important	Better	Identical	Worse
174	yes	some	food, representative of nature	Purification of seawater	Food for other species	Ornamentation	The most important	Very important	Somehow important	Better	Worse	Do not know
175	yes	many	medicine and cremes, filter water, food	Purification of seawater	Existential value	Food for other species	The most important	Very important	Somehow important	Worse	Worse	Worse
176	yes	some	food	Purification of seawater	Food for other species	Existential value	The most important	Very important	Somehow important	Worse	Better	Better
177	yes	some	cooking	Purification of seawater	Habitat for other species	Food for other species	The most important	Very important	Somehow important	Worse	Do not know	Do not know
178	yes	do not know		Purification of seawater	Food for other species	Habitat for other species	Very important	The most important	Somehow important	Worse	Worse	Worse
179	yes	some	are part of the ecosystem	Purification of seawater	Habitat for other species	Existential value	The most important	Somehow important	Very important	Worse	Worse	Worse
180	yes	do not know	food	Purification of seawater	Habitat for other species	Scientific and traditional knowledge	The most important	Very important	Somehow important	Do not know	Do not know	Do not know
181	yes	some	food	Purification of seawater	Scientific and traditional knowledge	Human food	The most important	Very important	Somehow important	Worse	Do not know	Better
182	yes	some	food	Purification of seawater	Scientific and traditional knowledge	Human food	The most important	Very important	Somehow important	Worse	Do not know	Better
183	yes	some	food, as fish are good for health	Human food	Recreational harvesting	Purification of seawater	The most important	Very important	Somehow important	Identical	Identical	Better
184	yes	many	good for health	Purification of seawater	Human food	Recreational harvesting	The most important	Very important	Somehow important	Better	Do not know	Do not know
185	no			Habitat for other species	Food for other species	Purification of seawater	The most important	Very important	Somehow important	Identical	Identical	Identical
186	yes	some	food	Food for other species	Purification of seawater	Habitat for other species	Very important	The most important	Somehow important	Worse	Worse	Worse
187	yes	some	nature and wellbeing	Purification of seawater	Food for other species	Habitat for other species	The most important	Very important	Somehow important	Identical	Do not know	Identical
188	yes	some	good for ecosystem, have nutrients	Purification of seawater	Food for other species	Habitat for other species	The most important	Very important	Somehow important	Do not know	Do not know	Do not know
189	yes	some	have nutrients that do not have other molluscs	Human food	Purification of seawater	Food for other species	The most important	Very important	Somehow important	Identical	Worse	Worse
190	no			Food for other species	Purification of seawater	Habitat for other species	Somehow important	The most important	Very important	Worse	Worse	Worse
191	yes	many	good for health	Purification of seawater	Habitat for other species	Food for other species	Somehow important	The most important	Very important	Better	Better	Better
192	yes	many	food	Habitat for other species	Food for other species	Purification of seawater	Very important	Somehow important	The most important	Better	Better	Better
193	yes	do not know		Purification of seawater	Food for other species	Recreational harvesting	The most important	Very important	Somehow important	Worse	Worse	Worse
194	do not know			Human food	Scientific and traditional knowledge	Habitat for other species	Very important	The most important	Somehow important	Better	Better	Better
195	do not know			Human food	Scientific and traditional knowledge	Habitat for other species	Very important	The most important	Somehow important	Do not know	Do not know	Do not know
196	do not know			Human food	Scientific and traditional knowledge	Habitat for other species	Very important	The most important	Somehow important	Better	Better	Better
197	yes	some	food, biodiversity, filter	Purification of seawater	Food for other species	Existential value	The most important	Very important	Somehow important	Worse	Worse	Worse
198	do not know			Recreational harvesting	Habitat for other species	Food for other species	The most important	Somehow important	Very important	Do not know	Do not know	Do not know
199	yes	many	good for us and for the whole marine community	Purification of seawater	Habitat for other species	Scientific and traditional knowledge	The most important	Very important	Somehow important	Worse	Worse	Better
200	do not know			Purification of seawater	Recreational harvesting	Habitat for other species	The most important	Somehow important	Very important	Do not know	Do not know	Do not know
201	do not know			Purification of seawater	Food for other species	Existential value	The most important	Very important	Somehow important	Do not know	Do not know	Do not know
202	yes	few	food	Purification of seawater	Human food	Habitat for other species	The most important	Very important	Somehow important	Do not know	Do not know	Do not know
203	yes	many	biodiversity, purification, food, harbour and diversity	Purification of seawater	Food for other species	Habitat for other species	The most important	Very important	Somehow important	Do not know	Do not know	Do not know
204	yes	few	food for humans and other species	Human food	Purification of seawater	Food for other species	Somehow important	The most important	Very important	Do not know	Do not know	Do not know
205	yes	some	habitat, ecosystems and more biodiversity	Habitat for other species	Purification of seawater	Ornamentation	Very important	The most important	Somehow important	Worse	Worse	Do not know
206	do not know			Recreational harvesting	Habitat for other species	Purification of seawater	Somehow important	Very important	The most important	Do not know	Do not know	Do not know
207	yes	some	food for humans and other species	Purification of seawater	Food for other species	Human food	The most important	Very important	Somehow important	Do not know	Do not know	Do not know
208	yes	some	biodiversity, human food and filter	Purification of seawater	Food for other species	Scientific and traditional knowledge	The most important	Very important	Somehow important	Identical	Identical	Better
209	do not know			Human food	Food for other species	Habitat for other species	Somehow important	The most important	Very important	Identical	Do not know	Do not know
210	no			Habitat for other species	Purification of seawater	Food for other species	Somehow important	The most important	Very important	Identical	Identical	Identical
211	yes	some	animal wellbeing, human food, good for ecosystems	Habitat for other species	Food for other species	Existential value	Very important	The most important	Somehow important	Identical	Identical	Identical
212	do not know			Purification of seawater	Food for other species	Human food	The most important	Very important	Somehow important	Do not know	Do not know	Do not know
213	do not know			Recreational harvesting	Habitat for other species	Purification of seawater	Somehow important	Very important	The most important	Do not know	Do not know	Do not know
214	yes	some	food, good for ecosystem, role in nature	Purification of seawater	Habitat for other species	Human food	The most important	Very important	Somehow important	Worse	Identical	Better
215	yes	many	food	Existential value	Purification of seawater	Habitat for other species	The most important	Very important	Somehow important	Worse	Do not know	Do not know
216	do not know			Purification of seawater	Scientific and traditional knowledge	Habitat for other species	The most important	Very important	Somehow important	Better	Do not know	Worse
217	yes	some	good for bones, have iron	Purification of seawater	Human food	Food for other species	The most important	Very important	Somehow important	Do not know	Do not know	Worse
218	yes	many	food	Scientific and traditional knowledge	Food for other species	Purification of seawater	The most important	Very important	Somehow important	Better	Worse	Worse
219	yes	some	in canning as good for go away	Human food	Recreational harvesting	Scientific and traditional knowledge	The most important	Very important	Somehow important	Better	Identical	Worse
220	yes	many	nature, a pleasure to see them, all it is nature is good, to protect nature	Purification of seawater	Food for other species	Scientific and traditional knowledge	The most important	Very important	Somehow important	Worse	Do not know	Do not know
221	yes	some	food, good with beer and food for fish	Recreational harvesting	Human food	Scientific and traditional knowledge	The most important	Very important	Somehow important	Do not know	Worse	Do not know
222	yes	many	clean sea, functional ecosystem, give beauty for nature, beah is respectable	Purification of seawater	Food for other species	Habitat for other species	The most important	Very important	Somehow important	Worse	Worse	Worse
223	yes	some	food, clean the water (filter)	Purification of seawater	Habitat for other species	Food for other species	The most important	Somehow important	Very important	Worse	Worse	Worse
224	yes	many	environmental life, contribute to nature	Purification of seawater	Food for other species	Existential value	The most important	Very important	Somehow important	Worse	Worse	Worse
225	yes	many	natural life	Purification of seawater	Habitat for other species	Food for other species	The most important	Very important	Somehow important	Worse	Worse	Worse
226	yes	many	food for humans and other animals, provide vitamins, shells for animals	Purification of seawater	Human food	Food for other species	The most important	Very important	Somehow important	Worse	Identical	Better
227	yes	many	food, jobs, healthy food	Human food	Ornamentation	Existential value	Very important	Somehow important	The most important	Worse	Identical	Worse
228	yes	many	food for humans and other animals, purification and clean the water, shelter, provide tourism and money	Scientific and traditional knowledge	Purification of seawater	Food for other species	Very important	The most important	Somehow important	Do not know	Worse	Worse
229	yes	some	essential in the sea because they eat and they are eaten	Purification of seawater	Food for other species	Habitat for other species	The most important	Very important	Somehow important	Better	Better	Better
230	yes	some	food, shelter and protection, are part of the ecosystem	Habitat for other species	Purification of seawater	Scientific and traditional knowledge	Very important	The most important	Somehow important	Better	Better	Better
231	yes	many	balanced environment, a well for us but a higher well for other live organisms	Purification of seawater	Food for other species	Habitat for other species	The most important	Very important	Somehow important	Identical	Identical	Identical
232	yes	some	human well and are part of the ecosystem	Purification of seawater	Food for other species	Habitat for other species	The most important	Very important	Somehow important	Worse	Worse	Worse
233	yes	some	help in keep the environment	Purification of seawater	Food for other species	Habitat for other species	The most important	Somehow important	Very important	Worse	Worse	Worse
234	yes	some	human well	Purification of seawater	Food for other species	Habitat for other species	The most important	Very important	Somehow important	Worse	Worse	Worse
235	yes	few	food	Purification of seawater	Food for other species	Recreational harvesting	The most important	Very important	Somehow important	Identical	Identical	Worse
236	no			Purification of seawater	Food for other species	Habitat for other species	Very important	The most important	Somehow important	Do not know	Do not know	Do not know
237	do not know			Purification of seawater	Food for other species	Scientific and traditional knowledge	The most important	Very important	Somehow important	Worse	Worse	Identical
238	yes	some	are part of the sea and provide wells for marine animals andfor all others	Purification of seawater	Habitat for other species	Scientific and traditional knowledge	The most important	Very important	Somehow important	Do not know	Do not know	Do not know
239	yes	some	food, are part of the marine life and provide wells for those animals	Purification of seawater	Habitat for other species	Scientific and traditional knowledge	The most important	Very important	Somehow important	Do not know	Do not know	Do not know
240	yes	some	a good food and privide marine life	Habitat for other species	Food for other species	Existential value	Somehow important	Very important	The most important	Do not know	Do not know	Do not know
241	yes	some	enrich marine life	Habitat for other species	Food for other species	Existential value	Somehow important	Very important	The most important	Do not know	Do not know	Do not know
242	yes	some	food for humans and animals	Purification of seawater	Recreational harvesting	Scientific and traditional knowledge	The most important	Somehow important	Very important	Worse	Worse	Worse
243	yes	some	good for us and for the sea	Recreational harvesting	Habitat for other species	Purification of seawater	Somehow important	Very important	The most important	Worse	Worse	Worse
244	yes	some	food, purification, base of food web	Purification of seawater	Food for other species	Habitat for other species	The most important	Very important	Somehow important	Worse	Worse	Worse
245	do not know			Recreational harvesting	Human food	Existential value	Very important	The most important	Somehow important	Do not know	Do not know	Do not know
246	do not know			Purification of seawater	Food for other species	Habitat for other species	The most important	Somehow important	Very important	Do not know	Do not know	Do not know
247	yes	some	good for ecosystem and for healt (danger of pollution)	Purification of seawater	Food for other species	Habitat for other species	The most important	Very important	Somehow important	Better	Better	Better
248	no			Purification of seawater	Human food	Food for other species	The most important	Very important	Somehow important	Worse	Worse	Worse
249	yes	some	their ocurrence is good for anything, give balance to nature	Food for other species	Purification of seawater	Human food	The most important	Very important	Somehow important	Do not know	Better	Identical
250	yes	some	are important because they belong to the sea	Purification of seawater	Food for other species	Scientific and traditional knowledge	The most important	Very important	Somehow important	Better	Identical	Identical
251	yes	many	food, seafood is healthy	Purification of seawater	Habitat for other species	Existential value	The most important	Very important	Somehow important	Worse	Worse	Identical
252	do not know			Purification of seawater	Ornamentation	Habitat for other species	The most important	Very important	Somehow important	Worse	Better	Better
253	do not know			Purification of seawater	Ornamentation	Habitat for other species	The most important	Very important	Somehow important	Worse e Better	Better	Do not know
254	do not know			Purification of seawater	Habitat for other species	Food for other species	The most important	Very important	Somehow important	Do not know	Worse	Do not know
255	no			Purification of seawater	Scientific and traditional knowledge	Existential value	The most important	Very important	Somehow important	Worse ou Identical	Do not know	Identical
256	yes	some	food, are good for aquatic environment	Purification of seawater	Scientific and traditional knowledge	Food for other species	The most important	Very important	Somehow important	Worse	Better	Do not know
257	do not know			Purification of seawater	Food for other species	Scientific and traditional knowledge	The most important	Very important	Somehow important	Worse	Worse	Better
258	yes	many	food, provide vitamins	Purification of seawater	Human food	Scientific and traditional knowledge	The most important	Very important	Somehow important	Worse	Worse	Better
259	yes	some	do not remember	Purification of seawater	Existential value	Habitat for other species	The most important	Very important	Somehow important	Do not know	Better	Identical
260	yes	some	food, good for health (if there is quality without oils from washing tanks	Scientific and traditional knowledge	Human food	Purification of seawater	The most important	Very important	Somehow important	Worse	Worse	Worse
261	yes	some	balance for ecosystems, pharmaceutical industry	Purification of seawater	Food for other species	Scientific and traditional knowledge	The most important	Very important	Somehow important	Worse	Worse	Better
262	yes	some	food, habitat	Recreational harvesting	Habitat for other species	Purification of seawater	The most important	Somehow important	Very important	Worse	Identical	Worse
263	yes	some	food for humans and other animals	Human food	Food for other species	Scientific and traditional knowledge	Very important	The most important	Somehow important	Worse	Identical	Better
264	yes	some	filter of water	Purification of seawater	Food for other species	Habitat for other species	The most important	Very important	Somehow important	Worse	Worse	Worse
265	yes	some	habitat, purification and food	Recreational harvesting	Scientific and traditional knowledge	Purification of seawater	The most important	Very important	Somehow important	Worse	Identical	Worse
266	yes	some	give quality to water and food for everyone	Purification of seawater	Food for other species	Habitat for other species	The most important	Very important	Somehow important	Identical	Identical	Better
267	no			Recreational harvesting	Human food	Food for other species	The most important	Somehow important	Very important	Identical	Identical	Identical
268	yes	few	food	Food for other species	Purification of seawater	Habitat for other species	The most important	Somehow important	Very important	Better	Better	Better
269	yes	some	food, health (proteins)	Purification of seawater	Scientific and traditional knowledge	Existential value	The most important	Very important	Somehow important	Identical	Identical	Worse
270	yes	some	it is a pleasure to eat them	Human food	Purification of seawater	Habitat for other species	The most important	Very important	Somehow important	Better	Better	Better
271	yes	many	antioxidant action	Purification of seawater	Human food	Food for other species	The most important	Very important	Somehow important	Better	Better	Better
272	do not know			Purification of seawater	Human food	Recreational harvesting	The most important	Very important	Somehow important	Worse	Identical	Identical
273	yes	some	gastronomy	Purification of seawater	Habitat for other species	Human food	The most important	Very important	Somehow important	Worse	Worse	Worse
274	yes	some	good taste, purification and oxigenation of seawater, play a function within the habitat, bait for fishing, food for other species	Purification of seawater	Food for other species	Existential value	The most important	Very important	Somehow important	Better	Better	Better
275	yes	many	provide omega 3, fish is good for health	Food for other species	Human food	Purification of seawater	Somehow important	The most important	Very important	Better	Better	Worse
276	yes	some	calcium reservorio, saltpetre, seaweeds for treatment	Human food	Recreational harvesting	Others	The most important	Very important		Identical	Worse
277	yes	many	water filtre, biological indicator, food	Purification of seawater	Food for other species	Habitat for other species	The most important	Very important	Somehow important	Better	Identical	Identical
278	do not know			Purification of seawater	Human food	Recreational harvesting	The most important	Somehow important	Very important	Do not know	Identical	Identical ou Better
279	yes	many	food, ornamentation, ecosystem functioning	Purification of seawater	Habitat for other species	Food for other species	The most important	Very important	Somehow important	Identical	Identical	Identical
280	yes	many	fishing, improve the ecosystem	Purification of seawater	Habitat for other species	Scientific and traditional knowledge	The most important	Very important	Somehow important	Better	Better	Do not know
281	yes	many	are part of the biodiversity	Existential value	Food for other species	Habitat for other species	The most important	Very important	Somehow important	Do not know	Do not know	Do not know
282	yes	many	energetic food	Habitat for other species	Human food	Scientific and traditional knowledge	The most important	Somehow important	Very important	Worse	Do not know	Do not know
283	yes	some	clean and balance of the systems	Scientific and traditional knowledge	Purification of seawater	Human food	Very important	The most important	Somehow important	Better	Do not know	Better
284	yes	some	do not know	Purification of seawater	Human food	Scientific and traditional knowledge	The most important	Very important	Somehow important	Worse	Identical	Better
285	yes	many	food for animals, ecological balance, to see if sea is good or not, have other species associated, biodiversity	Habitat for other species	Purification of seawater	Food for other species	Somehow important	The most important	Very important	Do not know	Do not know	Do not know
286	yes	many	preserve nature	Purification of seawater	Food for other species	Scientific and traditional knowledge	The most important	Very important	Somehow important	Worse	Worse	Better
287	no			Food for other species	Purification of seawater	Habitat for other species	Somehow important	The most important	Very important	Worse	Worse	Worse
288	do not know			Purification of seawater	Scientific and traditional knowledge	Habitat for other species	The most important	Very important	Somehow important	Do not know	Do not know	Do not know
289	do not know			Recreational harvesting	Human food	Purification of seawater	Somehow important	Very important	The most important	Identical	Identical	Worse
290	yes	some	habitat and purification	Purification of seawater	Food for other species	Habitat for other species	The most important	Very important	Somehow important	Do not know	Do not know	Do not know
291	yes	some	food for us and for other animals, protection of rocks	Purification of seawater	Food for other species	Existential value	The most important	Very important	Somehow important	Identical	Identical	Identical
292	do not know			Habitat for other species	Food for other species	Purification of seawater	Very important	The most important	Somehow important	Better	Better	Better
293	no			Recreational harvesting	Ornamentation	Scientific and traditional knowledge	Very important	Somehow important	The most important	Worse	Do not know	Better
294	yes	some	cleaning of water and ecosystem, food for other species	Purification of seawater	Existential value	Habitat for other species	The most important	Very important	Somehow important	Do not know	Do not know	Do not know
295	yes	some	food	Purification of seawater	Food for other species	Scientific and traditional knowledge	The most important	Very important	Somehow important	Worse	Worse	Do not know
296	do not know			Human food	Food for other species	Habitat for other species	The most important	Very important	Somehow important	Identical	Identical	Do not know
297	yes	many	water filter, increasing its quality, have many essential nutrients for their predators	Purification of seawater	Food for other species	Habitat for other species	The most important	Very important	Somehow important	Do not know	Do not know	Do not know
298	yes	many	wellbeing, help to environment, give jobs, good food	Purification of seawater	Food for other species	Scientific and traditional knowledge	The most important	Very important	Somehow important	Worse	Worse	Identical
299	yes	some	food	Purification of seawater	Food for other species	Human food	The most important	Very important	Somehow important	Do not know	Do not know	Do not know
300	yes	some	fishing, food and are part of the marine life	Food for other species	Habitat for other species	Scientific and traditional knowledge	The most important	Very important	Somehow important	Do not know	Do not know	Do not know
301	yes	few	food	Purification of seawater	Human food	Food for other species	Somehow important	Very important	The most important	Worse	Identical	Identical
302	yes	some	food and provide us a better environment	Purification of seawater	Food for other species	Habitat for other species	The most important	Somehow important	Very important	Better	Better	Better
303	no			Purification of seawater	Food for other species	Human food	Very important	The most important	Somehow important	Worse	Worse	Worse
304	yes	some	food, nutrition and water quality	Purification of seawater	Food for other species	Habitat for other species	The most important	Somehow important	Very important	Worse	Worse	Worse
305	do not know			Recreational harvesting	Human food	Food for other species	Very important	The most important	Somehow important	Do not know	Do not know	Do not know
306	yes	some	food and provide life	Purification of seawater	Food for other species	Habitat for other species	The most important	Very important	Somehow important	Worse	Worse	Worse
307	yes	some	are part of the nature and thus balance our system	Purification of seawater	Food for other species	Scientific and traditional knowledge	The most important	Very important	Somehow important	Worse	Worse	Identical
308	yes	some	all animals give benefits because they balance the ecosystem	Purification of seawater	Food for other species	Habitat for other species	The most important	Somehow important	Very important	Do not know	Do not know	Do not know
309	yes	few	food	Food for other species	Habitat for other species	Human food	The most important	Very important	Somehow important	Worse	Worse	Identical
310	yes	some	food for us and maybe help in public health	Purification of seawater	Habitat for other species	Food for other species	The most important	Very important	Somehow important	Do not know	Do not know	Do not know
311	yes	some	food for us and help in public health	Purification of seawater	Habitat for other species	Food for other species	The most important	Very important	Somehow important	Do not know	Do not know	Do not know
312	yes	few	eat	Purification of seawater	Habitat for other species	Human food e Food for other species	The most important	Very important	Somehow important	Identical	Do not know	Identical
313	yes	some	wellbeing	Purification of seawater	Scientific and traditional knowledge	Existential value	The most important	Very important	Somehow important	Better	Better	Do not know
314	do not know			Purification of seawater	Habitat for other species	Scientific and traditional knowledge	The most important	Very important	Somehow important	Better	Do not know	Do not know
315	yes	some	nutrients	Purification of seawater	Habitat for other species	Existential value	The most important	Very important	Somehow important	Worse	Identical	Identical
316	yes	do not know		Human food	Purification of seawater	Food for other species	The most important	Very important	Somehow important	Identical	Do not know	Better
317	yes	some	nutrients	Purification of seawater	Habitat for other species	Existential value	The most important	Very important	Somehow important	Worse	Identical	Identical
318	do not know			Food for other species	Purification of seawater	Existential value	The most important	Very important	Somehow important	Worse	Worse	Do not know
319	do not know			Purification of seawater	Food for other species	Scientific and traditional knowledge	The most important	Very important	Somehow important	Worse	Worse	Identical
320	do not know			Purification of seawater	Food for other species	Scientific and traditional knowledge	The most important	Very important	Somehow important	Worse	Worse	Identical
321	yes	many	proteins and other more, I like eating	Purification of seawater	Human food	Recreational harvesting	The most important	Very important	Somehow important	Better	Identical	Worse
322	yes	many	preservation of nature, ecosystem, water cleanings	Purification of seawater	Food for other species	Scientific and traditional knowledge	The most important	Very important	Somehow important	Worse	Worse	Worse
323	yes	some	food, vitamins	Human food	Food for other species	Scientific and traditional knowledge	The most important	Very important	Somehow important	Worse	Worse	Do not know
324	do not know			Purification of seawater	Food for other species	Existential value	The most important	Very important	Somehow important	Better	Worse	Do not know
325	do not know			Purification of seawater	Habitat for other species	Food for other species	The most important	Very important	Somehow important	Worse	Worse	Worse
326	yes	many	food, mussel harvesting and family quality, quality of ecosystems	Purification of seawater	Habitat for other species	Scientific and traditional knowledge	The most important	Very important	Somehow important	Identical	Worse	Better
327	do not know			Purification of seawater	Scientific and traditional knowledge	Habitat for other species	The most important	Very important	Somehow important	Do not know	Better	Do not know
328	yes	do not know		Food for other species	Purification of seawater	Human food	The most important	Very important	Somehow important	Do not know	Worse	Do not know
329	yes	some	do not remember	Food for other species	Purification of seawater	Scientific and traditional knowledge	Very important	The most important	Somehow important	Identical	Identical	Do not know
330	yes	some	eat	Habitat for other species	Scientific and traditional knowledge	Human food	The most important	Very important	Somehow important	Better	Do not know	Do not know
331	yes	some	food	Purification of seawater	Food for other species	Scientific and traditional knowledge	The most important	Very important	Somehow important	Worse	Worse	Worse
332	yes	some	food	Purification of seawater	Food for other species	Habitat for other species	The most important	Very important	Somehow important	Worse	Worse	Worse
333	yes	some	food	Purification of seawater	Human food	Food for other species	Somehow important	The most important	Very important	Worse	Identical	Identical
334	do not know			Purification of seawater	Food for other species	Human food	The most important	Very important	Somehow important	Do not know	Worse	Do not know
335	do not know			Habitat for other species	Human food	Food for other species	The most important	Somehow important	Very important	Do not know	Do not know	Worse
336	yes	many	food for fishes and we eat fishes	Purification of seawater	Food for other species	Habitat for other species	Very important	The most important	Somehow important	Worse	Worse	Identical
337	yes	some	they eat and are eaten, contribute to the ecosystem, local beauty	Habitat for other species	Purification of seawater	Food for other species	Very important	The most important	Somehow important	Worse	Worse	Worse
338	yes	many	act as bioindicator of pollution	Existential value	Food for other species	Habitat for other species	The most important	The most important	The most important	Identical	Identical	Identical
339	yes	few	food	Habitat for other species	Food for other species	Human food	The most important	Very important	Somehow important	Better	Better	Better
340	do not know			Purification of seawater	Habitat for other species	Food for other species	The most important	Very important	Somehow important	Worse	Worse	Worse
341	yes	some	food, habitat and tourism	Purification of seawater	Recreational harvesting	Human food	Very important	The most important	Somehow important	Worse	Worse	Identical
342	do not know			Scientific and traditional knowledge	Human food	Food for other species	The most important	Somehow important	Very important	Worse	Worse	Worse
343	do not know			Purification of seawater	Food for other species	Habitat for other species	The most important	Somehow important	Very important	Do not know	Do not know	Do not know
344	yes	some	nutritional benefits, are filterfeeding, cheap in comparison to other bivalves	Recreational harvesting	Human food	Purification of seawater	Somehow important	Very important	The most important	Do not know	Do not know	Do not know
345	no			Food for other species	Purification of seawater	Habitat for other species	Very important	Somehow important	The most important	Better	Better	Better
346	yes	many	food and purfication of seawater	Human food	Purification of seawater	Food for other species	The most important	Very important	Somehow important	Better	Better	Better
347	yes	some	food, biodiversity	Scientific and traditional knowledge	Human food	Food for other species	The most important	Very important	Somehow important	Better	Better	Better
348	do not know			Habitat for other species	Human food	Existential value	Somehow important	Very important	The most important	Better	Better	Do not know
349	yes	some	are part of the nature, food, ornamentation	Scientific and traditional knowledge	Habitat for other species	Purification of seawater	Somehow important	Somehow important	The most important	Worse	Worse	Better
350	yes	many	food, ecosytem	Habitat for other species	Purification of seawater	Human food	The most important	Very important	Somehow important	Worse	Worse	Worse
351	yes	many	food, ecosytem	Habitat for other species	Purification of seawater	Food for other species	The most important	Very important	Somehow important	Worse	Worse	Worse
352	yes	some	dynamism of economy	Purification of seawater	Food for other species	Habitat for other species	The most important	Very important	Somehow important	Worse	Worse	Worse
353	yes	some	cleaning and food	Human food	Habitat for other species	Purification of seawater	The most important	Very important	Somehow important	Identical	Worse	Worse
354	yes	some	cleaning and food	Human food	Purification of seawater	Food for other species	The most important	Somehow important	Very important	Identical	Worse	Do not know
355	yes	some	gastronomy	Scientific and traditional knowledge	Purification of seawater	Food for other species	The most important	Very important	Somehow important	Better	Worse	Do not know
356	do not know			Habitat for other species	Scientific and traditional knowledge	Purification of seawater	The most important	Very important	Somehow important	Identical	Do not know	Better
357	yes	some	food, harvesting, tourism	Purification of seawater	Food for other species	Habitat for other species	Somehow important	Very important	The most important	Worse	Worse	Worse
358	yes	many	food, protection of environment so influence to us	Purification of seawater	Food for other species	Habitat for other species	Somehow important	The most important	Very important	Worse	Worse	Worse
359	do not know			Human food	Food for other species	Existential value	Very important	The most important	Somehow important	Do not know	Do not know	Do not know
360	yes	some	food, harvesting	Purification of seawater	Food for other species	Habitat for other species	The most important	Very important	Somehow important	Do not know	Do not know	Do not know
361	yes	some	food	Purification of seawater	Food for other species	Habitat for other species	The most important	Very important	Somehow important	Do not know	Do not know	Do not know
362	no			Human food	Recreational harvesting	Food for other species	The most important	Somehow important	Very important	Worse	Worse	Worse
363	yes	some	food	Purification of seawater	Existential value	Scientific and traditional knowledge	Very important	The most important	Somehow important	Worse	Worse	Better
364	yes	some	food, jobs, filterfeeding	Purification of seawater	Food for other species	Habitat for other species	The most important	Very important	Somehow important	Do not know	Do not know	Do not know
365	yes	some	food, jobs, filterfeeding	Purification of seawater	Food for other species	Habitat for other species	The most important	Very important	Somehow important	Do not know	Do not know	Do not know
366	yes	some	food, have a function in the sea	Purification of seawater	Food for other species	Scientific and traditional knowledge	The most important	Very important	Somehow important	Do not know	Do not know	Better
367	yes	some	food, have a function in the sea	Purification of seawater	Food for other species	Scientific and traditional knowledge	The most important	Very important	Somehow important	Do not know	Do not know	Better
368	yes	some	food	Purification of seawater	Food for other species	Existential value	The most important	Very important	Somehow important	Identical	Identical	Identical
369	yes	few	food	Recreational harvesting	Human food	Purification of seawater	The most important	Very important	Somehow important	Worse	Identical	Identical
370	yes	many	food, jobs, are good for the whole aquatic system	Purification of seawater	Food for other species	Habitat for other species	The most important	Somehow important	Very important	Worse	Worse	Worse
371	yes	some	food, marine life	Habitat for other species	Purification of seawater	Food for other species	Very important	Somehow important	The most important	Do not know	Do not know	Do not know
372	yes	many	are part of the ecosystem and that they do influence us	Purification of seawater	Habitat for other species	Food for other species	Somehow important	Very important	The most important	Worse	Identical	Identical
373	yes	some	food	Food for other species	Habitat for other species	Human food	Very important	The most important	Somehow important	Do not know	Do not know	Do not know
374	do not know			Recreational harvesting	Human food	Purification of seawater	The most important	Very important	Somehow important	Do not know	Do not know	Do not know
375	yes	some	food, beautiful landscape	Purification of seawater	Human food	Habitat for other species	The most important	Very important	Somehow important	Better	Identical	Identical
376	do not know			Recreational harvesting	Human food	Food for other species	The most important	Very important	Somehow important	Do not know	Do not know	Do not know
377	yes	do not know		Purification of seawater	Habitat for other species	Food for other species	The most important	Very important	Somehow important	Identical	Do not know	Identical
378	yes	do not know		Purification of seawater	Habitat for other species	Food for other species	The most important	Very important	Somehow important	Identical	Do not know	Identical
379	yes	some	food, ecosystem, purification	Purification of seawater	Habitat for other species	Human food	The most important	Very important	Somehow important	Do not know	Do not know	Do not know
380	yes	some	food, to make flour	Scientific and traditional knowledge	Habitat for other species	Purification of seawater	The most important	Very important	Somehow important	Identical	Better	Identical
381	do not know			Purification of seawater	Habitat for other species	Human food	The most important	Very important	Somehow important	Worse	Do not know	Identical
382	yes	few	are part of the beach/ecosystem, we should be careful to not cut; embellish rocks, in mussels usually appear crabs	Purification of seawater	Habitat for other species	Food for other species	The most important	Very important	Somehow important	Worse	Worse	Identical
383	yes	many	health, gastronomy	Purification of seawater	Food for other species	Human food	The most important	Very important	Somehow important	Better	Worse	Do not know
384	yes	some	balance of marine ecosystems, economical service	Purification of seawater	Habitat for other species	Food for other species	The most important	Very important	Somehow important	Do not know	Do not know	Do not know
385	do not know			Purification of seawater	Scientific and traditional knowledge	Habitat for other species	The most important	Very important	Somehow important	Better	Better	Better
386	yes	some	keep seaweeds	Purification of seawater	Habitat for other species	Food for other species	The most important	Somehow important	Very important	Do not know	Do not know	Do not know
387	yes	some	it is a pleasure to eat them	Recreational harvesting	Food for other species	Purification of seawater	Somehow important	Very important	The most important	Better	Better	Better
388	no			Human food	Recreational harvesting	Food for other species	The most important	Somehow important	Very important	Better	Better	Better
389	yes	some	sea smell	Purification of seawater	Food for other species	Existential value	The most important	Very important	Somehow important	Worse	Better	Better	rochas tem mais mexilhão
390	yes	some	enhance economical activities, biomarker, filterfeeding that catch toxins	Food for other species	Scientific and traditional knowledge	Purification of seawater	Very important	Somehow important	The most important	Do not know	Better	Worse
391	yes	many	walter filter, refugees	Purification of seawater	Habitat for other species		Somehow important	Very important		Do not know	Better
392	yes	some	balance of ecosystem, filter toxic products	Purification of seawater	Food for other species	Human food	The most important	Very important	Somehow important	Worse	Worse	Worse
393	yes	some	balance of ecosystem, filter toxic products	Purification of seawater	Food for other species	Human food	The most important	Very important	Somehow important	Worse	Worse	Worse
394	yes	some	a lot of people sell mussels	Purification of seawater	Scientific and traditional knowledge	Habitat for other species	The most important	Somehow important	Very important	Better	Better	Better
395	yes	few	food for us, habitat	Habitat for other species	Human food	Purification of seawater	Very important	Somehow important	The most important	Better	Better	Better
396	yes	some	biodiversity	Habitat for other species	Purification of seawater	Scientific and traditional knowledge	The most important	Very important	Somehow important	Worse	Worse	Better
397	do not know			Ornamentation	Human food	Food for other species	Somehow important	The most important	Very important	Worse	Worse	Worse
398	yes	some	for the pan	Human food	Existential value	Habitat for other species	The most important	Very important	Somehow important	Worse	Worse	Worse
399	yes	many	food, are part of the ecosystem and produce balance	Purification of seawater	Food for other species	Habitat for other species	The most important	Very important	Somehow important	Identical	Identical	Identical
400	yes	some	food	Food for other species	Purification of seawater	Existential value	The most important	Very important	Somehow important	Do not know	Do not know	Do not know
401	yes	some	food	Purification of seawater	Food for other species	Habitat for other species	Somehow important	The most important	Very important	Worse	Worse	Worse
402	yes	some	good for eat and for human health	Habitat for other species	Existential value	Ornamentation	The most important	Very important	Somehow important	Worse	Worse	Better
403	yes	some	food, harvesting, bigger are dificult of seing	Human food	Ornamentation	Habitat for other species	The most important	Very important	Somehow important	Identical	Identical	Identical
404	yes	some	food, good taste	Purification of seawater	Human food	Food for other species	The most important	Very important	Somehow important	Worse	Identical	Identical
405
406
407
408
409
410
411
412
413
414
415
416
417
418
419
420
421
422
423
424
425
426
427
428
429
430
431
432
433
434
435
436
437
438
439
440
441
442
443
444
445
446
447
448
449
450
451
452
453
454
455
456
457
458
459
460
461
462
463
464
465
466
467
468
469
470
471
472
473
474
475
476
477
478
479
480
481
482
483
484
485
486
487
488
489
490
491
492
493
494
495
496
497
498
499
500

## Sheet: B
Nº	Q7	Q8a. Climate alterations	Q8b. Seaside tourism	Q8c. Environmental management	Q8d. Pollution	Q8e. Harvesting of mussels	Q8f. Coastal erosion	Q8g. Local fishing	Q8h. Recreational activities
1	Bad	Negative impact	Negative impact	Negative impact	Negative impact	Negative impact	Negative impact	Negative impact	Negative impact
2	Bad	Negative impact	No impact	No impact	Negative impact	No impact	No impact	No impact	No impact
3	Bad	Negative impact	Not sure	Not sure	Negative impact	Not sure	Not sure	No impact	No impact
4	Good	Negative impact	No impact	Positive impact	Negative impact	Positive impact	Negative impact	Positive impact	No impact
5	Do not know	Negative impact	No impact	Not sure	Negative impact	No impact	No impact	No impact	No impact
6	Do not know	Negative impact	Not sure	Not sure	Negative impact	Negative impact	Not sure	No impact	No impact
7	Good	Negative impact	No impact	No impact	Negative impact	Negative impact	No impact	Negative impact	Negative impact
8	Do not know	Negative impact	Negative impact	Positive impact	No impact	Negative impact	Negative impact	No impact	No impact
9	Do not know	Not sure	Positive impact	No impact	Negative impact	Positive impact	Not sure	Positive impact	Not sure
10	Bad	Negative impact	Not sure	Positive impact	Negative impact	Negative impact	Not sure	Negative impact	No impact
11	Bad	Negative impact	Positive impact	Positive impact	Negative impact	Negative impact	Positive impact	Positive impact	Positive impact
12	Do not know	Not sure	Negative impact	Positive impact	Negative impact	Negative impact	Negative impact	Negative impact	Negative impact
13	Good	Negative impact	Positive impact	Positive impact	Negative impact	Negative impact	Negative impact	No impact	Negative impact
14	Good	Negative impact	No impact	No impact	No impact	Negative impact	No impact	No impact	No impact
15	Good	Negative impact	No impact	Positive impact	Negative impact	Negative impact	No impact	No impact	No impact
16	Good	Negative impact	No impact	Positive impact	Negative impact	No impact	Negative impact	No impact	No impact
17	Do not know	Not sure	No impact	Positive impact	Negative impact	No impact	No impact	Not sure	No impact
18	Good	Negative impact	Negative impact	Positive impact	Negative impact	Not sure	Not sure	Not sure	No impact
19	Good	Negative impact	Negative impact	Positive impact	Negative impact	Negative impact	Negative impact	Negative impact	Negative impact
20	Good	Negative impact	Negative impact	Positive impact	Negative impact	No impact	Not sure	No impact	No impact
21	Good	Positive impact	Positive impact	Positive impact	Negative impact	No impact	No impact	Positive impact	Positive impact
22	Do not know	Not sure	Negative impact	Positive impact	Negative impact	Negative impact	Negative impact	Negative impact	Negative impact
23	Do not know	Not sure	Negative impact	Negative impact	Negative impact	Not sure	Negative impact	Negative impact	Negative impact
24	Do not know	Positive impact	No impact	Positive impact	Negative impact	No impact	Negative impact	No impact	No impact
25	Good	No impact	No impact	No impact	Negative impact	Positive impact	No impact	No impact	No impact
26	Good	Negative impact	Not sure	Not sure	Negative impact	Negative impact	Not sure	Not sure	Not sure
27	Do not know	Negative impact	Negative impact	No impact	Negative impact	Negative impact	No impact	Negative impact	No impact
28	Good	Negative impact	No impact	Positive impact	Negative impact	Negative impact	Not sure	Not sure	No impact
29	Good	Negative impact	Negative impact	No impact	Negative impact	No impact	Not sure	No impact	Negative impact
30	Bad	Negative impact	Negative impact	No impact	Negative impact	Negative impact	Negative impact	No impact	No impact
31	Do not know	Negative impact	Not sure	Positive impact	Negative impact	Not sure	Negative impact	Not sure	Not sure
32	Good	No impact	No impact	No impact	No impact	Negative impact	Negative impact	Negative impact	Negative impact
33	Do not know	Not sure	Not sure	Positive impact	Negative impact	Not sure	Negative impact	Not sure	Not sure
34	Do not know	Negative impact	Negative impact	Positive impact	Negative impact	Negative impact	Not sure	No impact	Not sure
35	Do not know	Not sure	No impact	No impact	Negative impact	Not sure	No impact	No impact	Not sure
36	Good	Positive impact	Not sure	Positive impact	Positive impact	Not sure	No impact	No impact	No impact
37	Good	Negative impact	Negative impact	No impact	Negative impact	Negative impact	Negative impact	No impact	No impact
38	Bad	Negative impact	Negative impact	Negative impact	Negative impact	Negative impact	Negative impact	Negative impact	Negative impact
39	Do not know	Negative impact	Negative impact	Positive impact	Negative impact	Negative impact	Negative impact	Negative impact	Negative impact
40	Do not know	Not sure	No impact	No impact	No impact	No impact	No impact	No impact	No impact
41	Good	Negative impact	Positive impact	Negative impact	Negative impact	Positive impact	Not sure	No impact	No impact
42	Do not know	Negative impact	Positive impact	Not sure	Negative impact	Not sure	No impact	No impact	Not sure
43	Good	Negative impact	Negative impact	Positive impact	Negative impact	Negative impact	Negative impact	No impact	Negative impact
44	Do not know	Negative impact	Not sure	Positive impact	Negative impact	Negative impact	Negative impact	No impact	No impact
45	Good	Negative impact	Negative impact	Positive impact	Negative impact	No impact	Negative impact	Negative impact	Negative impact
46	Do not know	No impact	No impact	Positive impact	Negative impact	No impact	Not sure	No impact	No impact
47	Good	Negative impact	Negative impact	Positive impact	Negative impact	Negative impact	Negative impact	Negative impact	No impact
48	Do not know	Negative impact	Negative impact	Negative impact	Negative impact	Negative impact	Negative impact	Negative impact	Negative impact
49	Do not know	Negative impact	Not sure	Not sure	Negative impact	Negative impact	Not sure	No impact	No impact
50	Good	Negative impact	Negative impact	Positive impact	Negative impact	Negative impact	Not sure	Not sure	Not sure
51	Bad	Negative impact	No impact	Negative impact	Negative impact	No impact	No impact	No impact	No impact
52	Do not know	Negative impact	No impact	Positive impact	Negative impact	Negative impact	No impact	No impact	No impact
53	Good	Negative impact	Negative impact	Positive impact	Negative impact	Negative impact	Negative impact	No impact	No impact
54	Bad	Negative impact	Negative impact	Positive impact	Negative impact	Negative impact	Not sure	No impact	Not sure
55	Do not know	Negative impact	Negative impact	Positive impact	Negative impact	Negative impact	Negative impact	Negative impact	Negative impact
56	Good	Negative impact	Negative impact	No impact	Negative impact	Negative impact	No impact	No impact	No impact
57	Bad	Negative impact	Negative impact	Positive impact	Negative impact	Negative impact	Negative impact	No impact	Negative impact
58	Good	Negative impact	Negative impact	Negative impact	Negative impact	Negative impact	Not sure	Positive impact	No impact
59	Good	Negative impact	Negative impact	Negative impact	Negative impact	Negative impact	Not sure	No impact	No impact
60	Do not know	Negative impact	No impact	Positive impact	Negative impact	Negative impact	No impact	No impact	No impact
61	Bad	Negative impact	Negative impact	Not sure	Negative impact	Negative impact	Not sure	Positive impact	No impact
62	Do not know	Negative impact	Not sure	Positive impact	Negative impact	Not sure	Negative impact	Not sure	Negative impact
63	Do not know	Positive impact	Positive impact	Not sure	Positive impact	Positive impact	Negative impact	Positive impact	Positive impact
64	Good	Negative impact	Negative impact	Positive impact	Negative impact	Not sure	Negative impact	No impact	No impact
65	Good	Negative impact	Negative impact	Not sure	Negative impact	No impact	Negative impact	No impact	Negative impact
66	Good	Negative impact	Negative impact	Not sure	Negative impact	Not sure	Negative impact	No impact	Negative impact
67	Do not know	Negative impact	Negative impact	Negative impact	Negative impact	No impact	Negative impact	Negative impact	Negative impact
68	Do not know	Negative impact	Negative impact	Negative impact	Negative impact	No impact	Negative impact	Negative impact	Negative impact
69	Do not know	Negative impact	Negative impact	Positive impact	Negative impact	Negative impact	Negative impact	No impact	Negative impact
70	Do not know	Negative impact	Negative impact	Positive impact	Negative impact	Negative impact	Negative impact	No impact	Negative impact
71	Do not know	Negative impact	No impact	Negative impact	Negative impact	No impact	Negative impact	No impact	No impact
72	Do not know	No impact	Negative impact	Positive impact	Negative impact	Negative impact	Negative impact	Negative impact	No impact
73	Good	Negative impact	Negative impact	Positive impact	Negative impact	Negative impact	Negative impact	Negative impact	Negative impact
74	Good	Negative impact	No impact	Positive impact	Negative impact	Negative impact	No impact	Negative impact	No impact
75	Good	Negative impact	Negative impact	Positive impact	Positive impact	Negative impact	Positive impact	Positive impact	No impact
76	Good	Positive impact	Positive impact	Not sure	Positive impact	Positive impact	Positive impact	Positive impact	Not sure
77	Do not know	Negative impact	Negative impact	Positive impact	Negative impact	Negative impact	Negative impact	Not sure	Negative impact
78	Do not know	Negative impact	Negative impact	Positive impact	Negative impact	Negative impact	Negative impact	Not sure	Negative impact
79	Good	Negative impact	Negative impact	Negative impact	Negative impact	No impact	No impact	No impact	No impact
80	Good	No impact	Not sure	Positive impact	Positive impact	Positive impact	Positive impact	Positive impact	Negative impact
81	Good	Negative impact	Negative impact	Positive impact	Negative impact	Negative impact	Negative impact	Negative impact	Negative impact
82	Good	Negative impact	Negative impact	Positive impact	Negative impact	Negative impact	Not sure	Negative impact	Negative impact
83	Do not know	Negative impact	Negative impact	Negative impact	Negative impact	Not sure	Negative impact	Negative impact	Negative impact
84	Good	Negative impact	Negative impact	Positive impact	Negative impact	Negative impact	Negative impact	Negative impact	Negative impact
85	Good	Negative impact	Negative impact	Positive impact	Negative impact	Not sure	Not sure	Negative impact	No impact
86	Good	Negative impact	Negative impact	Positive impact	Negative impact	Not sure	Not sure	Negative impact	No impact
87	Do not know	Negative impact	Negative impact	Positive impact	Negative impact	Negative impact	Negative impact	Negative impact	Negative impact
88	Good	Negative impact	Negative impact	Negative impact	Positive impact	Negative impact	Positive impact	Positive impact	Positive impact
89	Do not know	Negative impact	No impact	Positive impact	Positive impact	Negative impact	Negative impact	Not sure	Not sure
90	Do not know	Negative impact	Not sure	Positive impact	Negative impact	Positive impact	Not sure	Negative impact	No impact
91	Do not know	Not sure	Negative impact	Negative impact	Negative impact	Negative impact	Negative impact	Negative impact	Negative impact
92	Good	Negative impact	Negative impact	Positive impact	Negative impact	Negative impact	Negative impact	Not sure	No impact
93	Good	Negative impact	Negative impact	Negative impact	Negative impact	Negative impact	Negative impact	Negative impact	Not sure
94	Good	Negative impact	Not sure	Negative impact	Negative impact	Not sure	Negative impact	No impact	No impact
95	Good	Negative impact	Negative impact	Positive impact	Negative impact	Negative impact	Negative impact	Negative impact	No impact
96	Good	Negative impact	Negative impact	Positive impact	Negative impact	Negative impact	Negative impact	Negative impact	No impact
97	Do not know	Negative impact	Negative impact	Positive impact	Negative impact	Negative impact	Negative impact	Negative impact	No impact
98	Do not know	Negative impact	Negative impact	Positive impact	Negative impact	Negative impact	Negative impact	Negative impact	No impact
99	Do not know	Negative impact	Negative impact	Positive impact	Negative impact	Negative impact	Negative impact	Negative impact	No impact
100	Do not know	Negative impact	Negative impact	Positive impact	Negative impact	Negative impact	Negative impact	Negative impact	No impact
101	Good	Negative impact	Negative impact	Negative impact	Negative impact	Negative impact	Negative impact	Negative impact	Negative impact
102	Do not know	Negative impact	Negative impact	Negative impact	Negative impact	Not sure	Not sure	Negative impact	No impact
103	Bad	Negative impact	Negative impact	Negative impact	Negative impact	Negative impact	Negative impact	Negative impact	Negative impact
104	Do not know	Negative impact	Negative impact	Positive impact	Negative impact	Negative impact	Negative impact	Negative impact	Negative impact
105	Good	Not sure	Negative impact	Positive impact	Negative impact	Negative impact	Not sure	Negative impact	Negative impact
106	Good	Not sure	Negative impact	Positive impact	Negative impact	Negative impact	Not sure	Negative impact	Negative impact
107	Do not know	Not sure	Positive impact	Positive impact	Positive impact	Positive impact	Not sure	Positive impact	Negative impact
108	Good	Negative impact	Negative impact	Positive impact	Negative impact	Negative impact	Negative impact	No impact	No impact
109	Do not know	Negative impact	Positive impact	Positive impact	Negative impact	Positive impact	Not sure	No impact	No impact
110	Do not know	No impact	No impact	Positive impact	Negative impact	Positive impact	No impact	No impact	No impact
111	Do not know	Not sure	Not sure	Not sure	Negative impact	No impact	Not sure	Negative impact	Negative impact
112	Do not know	Negative impact	Negative impact	Positive impact	Negative impact	Positive impact	Negative impact	Negative impact	Not sure
113	Do not know	Negative impact	Negative impact	Positive impact	Negative impact	Positive impact	Negative impact	Negative impact	No impact
114	Do not know	Negative impact	Negative impact	Positive impact	Negative impact	Negative impact	Positive impact	Positive impact	Negative impact
115	Good	No impact	Negative impact	Not sure	Negative impact	Negative impact	Negative impact	No impact	No impact
116	Do not know	Negative impact	Negative impact	Positive impact	Negative impact	Negarive impact	Positive impact	Positive impact	Negative impact
117	Do not know	No impact	Negative impact	Positive impact	Negative impact	No impact	No impact	Negative impact	Negative impact
118	Do not know	No impact	Negative impact	Positive impact	Negative impact	No impact	No impact	Negative impact	Negative impact
119	Do not know	Negative impact	No impact	Negative impact	Negative impact	Negative impact	No impact	Negative impact	No impact
120	Do not know	Negative impact	No impact	Negative impact	Negative impact	Negative impact	No impact	Negative impact	No impact
121	Bad	Negative impact	Negative impact	Negative impact	Negative impact	Negarive impact	Not sure	Negative impact	Negative impact
122	Do not know	Negative impact	Negative impact	Negative impact	Negative impact	Negative impact	Negative impact	Negative impact	Negative impact
123	Do not know	Negative impact	Negative impact	Positive impact	Negative impact	Negative impact	Negative impact	Not sure	Not sure
124	Good	Negative impact	Negative impact	Positive impact	Negative impact	Negative impact	Negative impact	Negative impact	Negative impact
125	Do not know	Negative impact	Not sure	Positive impact	Negative impact	Positive impact	Negative impact	Positive impact	Not sure
126	Do not know	Negative impact	Negative impact	Positive impact	Negative impact	Negative impact	Negative impact	No impact	No impact
127	Do not know	Negative impact	No impact	Positive impact	Negative impact	No impact	Negative impact	Not sure	No impact
128	Do not know	Negative impact	No impact	Positive impact	Negative impact	No impact	Negative impact	Not sure	No impact
129	Do not know	Positive impact	No impact	Positive impact	Not sure	Negative impact	Negative impact	Negative impact	No impact
130	Do not know	Not sure	Positive impact	Positive impact	Positive impact	Negative impact	Not sure	Negative impact	No impact
131	Good	No impact	Positive impact	Positive impact	No impact	No impact	No impact	Positive impact	No impact
132	Good	Negative impact	Negative impact	Positive impact	Negative impact	No impact	Negative impact	No impact	No impact
133	Bad	Negative impact	Negative impact	Not sure	Negative impact	Negative impact	Not sure	Negative impact	Not sure
134	Do not know	Negative impact	Not sure	Not sure	Negative impact	Negative impact	Not sure	Not sure	Not sure
135	Good	Negative impact	Not sure	No impact	Negative impact	No impact	No impact	Not sure	Not sure
136	Good	Negative impact	No impact	No impact	Negative impact	No impact	Negative impact	No impact	No impact
137	Good	Negative impact	Negative impact	Negative impact	Negative impact	Negative impact	Negative impact	Negative impact	Negative impact
138	Bad	Negative impact	Negative impact	Positive impact	Negative impact	Negative impact	Negative impact	Negative impact	Negative impact
139	Do not know	Not sure	Positive impact	Not sure	Positive impact	Positive impact	Not sure	Positive impact	Positive impact
140	Good	Not sure	No impact	Positive impact	Negative impact	Positive impact	Not sure	Not sure	No impact
141	Good	Negative impact	Negative impact	Positive impact	Negative impact	Negative impact	Negative impact	Negative impact	Not sure
142	Good	Negative impact	Negative impact	Positive impact	Negative impact	No impact	Negative impact	No impact	No impact
143	Do not know	Negative impact	Negative impact	Positive impact	Negative impact	Positive impact	Negative impact	Positive impact	Negative impact
144	Do not know	Not sure	Negative impact	Positive impact	Negative impact	Negative impact	Not sure	No impact	Negative impact
145	Good	Negative impact	Negative impact	No impact	Negative impact	No impact	Negative impact	Negative impact	No impact
146	Do not know	Negative impact	Negative impact	Positive impact	Not sure	Not sure	Negative impact	No impact	No impact
147	Do not know	Negative impact	Negative impact	Positive impact	Negative impact	Negative impact	Negative impact	Not sure	Not sure
148	Good	Negative impact	No impact	Negative impact	No impact	Negative impact	Negative impact	Negative impact	No impact
149	Good	Not sure	Negative impact	Positive impact	Negative impact	Not sure	Negative impact	No impact	No impact
150	Good	No impact	No impact	Negative impact	Negative impact	Positive impact	No impact	No impact	No impact
151	Bad	Negative impact	Negative impact	No impact	Negative impact	Negative impact	Not sure	Positive impact	Not sure
152	Do not know	Negative impact	No impact	No impact	Negative impact	Negative impact	Not sure	Not sure	No impact
153	Bad	Negative impact	Negative impact	Positive impact	Negative impact	Negative impact	Negative impact	Not sure	Not sure
154	Do not know	Negative impact	Negative impact	No impact	Negative impact	Negative impact	Negative impact	Negative impact	Negative impact
155	Good	Negative impact	Negative impact	No impact	Negative impact	Negative impact	Negative impact	No impact	Not sure
156	Bad	Negative impact	Negative impact	Negative impact	Negative impact	Negative impact	Not sure	No impact	No impact
157	Bad	Negative impact	Negative impact	Positive impact	Negative impact	Negative impact	Negative impact	No impact	No impact
158	Bad	Negative impact	Negative impact	No impact	Negative impact	Negative impact	Negative impact	Positive impact	No impact
159	Bad	Negative impact	No impact	Positive impact	Negative impact	Negative impact	No impact	No impact	No impact
160	Do not know	Negative impact	Negative impact	Positive impact	Negative impact	Negative impact	Not sure	No impact	No impact
161	Bad	Negative impact	No impact	Positive impact	Negative impact	Negative impact	No impact	No impact	No impact
162	Good	Negative impact	Negative impact	Positive impact	Negative impact	Negative impact	Not sure	No impact	No impact
163	Good	Negative impact	No impact	Positive impact	Negative impact	Negative impact	Negative impact	No impact	No impact
164	Do not know	Negative impact	Negative impact	Positive impact	Negative impact	Negative impact	Not sure	No impact	No impact
165	Bad	Negative impact	No impact	Positive impact	Negative impact	Negative impact	No impact	No impact	No impact
166	Do not know	Negative impact	Negative impact	Positive impact	Negative impact	Negative impact	Negative impact	No impact	No impact
167	Do not know	Negative impact	Not sure	Not sure	Negative impact	Negative impact	Negative impact	No impact	No impact
168	Do not know	Negative impact	Not sure	Positive impact	Negative impact	Negative impact	Not sure	Not sure	No impact
169	Good	Negative impact	Positive impact	No impact	Negative impact	Negative impact	No impact	No impact	No impact
170	Do not know	Negative impact	Not sure	Positive impact	Not sure	Negative impact	Not sure	Negative impact	Not sure
171	Bad	Positive impact	No impact	No impact	Negative impact	Negative impact	Not sure	No impact	No impact
172	Bad	Not sure	No impact	No impact	Negative impact	Negative impact	Not sure	No impact	No impact
173	Good	Negative impact	No impact	No impact	No impact	No impact	Negative impact	No impact	No impact
174	Good	Negative impact	No impact	Positive impact	Negative impact	Not sure	Not sure	No impact	No impact
175	Do not know	Negative impact	Negative impact	Positive impact	Not sure	Negative impact	Not sure	Negative impact	No impact
176	Good	Negative impact	No impact	Positive impact	Negative impact	Not sure	Negative impact	Negative impact	No impact
177	Good	Negative impact	No impact	Positive impact	Negative impact	No impact	Negative impact	No impact	No impact
178	Do not know	No impact	Negative impact	Positive impact	Negative impact	Negative impact	Negative impact	Negative impact	No impact
179	Bad	Negative impact	No impact	No impact	Negative impact	Not sure	Negative impact	Not sure	No impact
180	Good	Not sure	Not sure	Not sure	Negative impact	Negative impact	Positive impact	Negative impact	Not sure
181	Do not know	Negative impact	Negative impact	Positive impact	Negative impact	Negative impact	Negative impact	Negative impact	No impact
182	Do not know	Negative impact	Negative impact	Positive impact	Negative impact	Negative impact	Negative impact	Negative impact	No impact
183	Good	Not sure	No impact	Positive impact	Negative impact	No impact	No impact	No impact	No impact
184	Do not know	Positive impact	Positive impact	Positive impact	Positive impact	Positive impact	Positive impact	Positive impact	No impact
185	Bad	No impact	No impact	No impact	Positive impact	No impact	No impact	No impact	No impact
186	Do not know	Negative impact	Negative impact	Positive impact	Negative impact	No impact	Negative impact	Negative impact	No impact
187	Good	Negative impact	Negative impact	No impact	Negative impact	Negative impact	No impact	Negative impact	Negative impact
188	Bad	Negative impact	Negative impact	Positive impact	Negative impact	No impact	Negative impact	Not sure	No impact
189	Bad	Negative impact	Negative impact	Positive impact	Negative impact	No impact	Negative impact	Not sure	No impact
190	Good	Negative impact	Negative impact	Positive impact	Negative impact	Positive impact	Not sure	No impact	Negative impact
191	Good	Negative impact	Negative impact	Positive impact	Negative impact	Positive impact	Negative impact	Positive impact	No impact
192	Good	Positive impact	Negative impact	Positive impact	No impact	Positive impact	Not sure	No impact	Not sure
193	Good	Negative impact	Negative impact	Positive impact	Negative impact	Negative impact	Negative impact	No impact	No impact
194	Good	Negative impact	Negative impact	Positive impact	Negative impact	Negative impact	Positive impact	Negative impact	Negative impact
195	Good	Negative impact	Negative impact	Positive impact	Negative impact	Negative impact	Positive impact	Negative impact	Negative impact
196	Good	Negative impact	Negative impact	Positive impact	Negative impact	Negative impact	Positive impact	Negative impact	Negative impact
197	Bad	Negative impact	Negative impact	No impact	Negative impact	Negative impact	Negative impact	Not sure	Not sure
198	Do not know	Negative impact	Negative impact	Positive impact	Negative impact	Negative impact	No impact	No impact	No impact
199	Bad	Negative impact	Negative impact	Positive impact	Negative impact	Negative impact	No impact	No impact	Not sure
200	Bad	Negative impact	Negative impact	Negative impact	Negative impact	Negative impact	Negative impact	Negative impact	Negative impact
201	Do not know	Negative impact	No impact	No impact	Negative impact	Negative impact	No impact	No impact	No impact
202	Do not know	Negative impact	No impact	Positive impact	Negative impact	Negative impact	No impact	No impact	No impact
203	Good	Negative impact	Negative impact	Positive impact	Negative impact	Negative impact	Not sure	Not sure	No impact
204	Good	Negative impact	Negative impact	Positive impact	Negative impact	No impact	No impact	No impact	No impact
205	Bad	Negative impact	Negative impact	No impact	Negative impact	Negative impact	Negative impact	No impact	Negative impact
206	Do not know	Negative impact	No impact	No impact	Negative impact	Negative impact	Negative impact	No impact	No impact
207	Do not know	Negative impact	Negative impact	No impact	Negative impact	Negative impact	Negative impact	No impact	No impact
208	Bad	Negative impact	Negative impact	Positive impact	Negative impact	Negative impact	Negative impact	No impact	Not sure
209	Do not know	Negative impact	Not sure	Positive impact	Negative impact	Negative impact	Negative impact	No impact	No impact
210	Good	Negative impact	Not sure	Not sure	Negative impact	Negative impact	Not sure	Not sure	No impact
211	Good	Negative impact	Negative impact	Not sure	Negative impact	Negative impact	No impact	Not sure	No impact
212	Do not know	Negative impact	No impact	Positive impact	Negative impact	Negative impact	No impact	No impact	No impact
213	Do not know	Negative impact	Negative impact	Negative impact	Negative impact	Negative impact	Negative impact	Negative impact	Negative impact
214	Good	Positive impact	Negative impact	Not sure	Negative impact	No impact	Not sure	No impact	No impact
215	Do not know	Negative impact	Negative impact	No impact	Negative impact	Negative impact	Negative impact	Not sure	Not sure
216	Bad	Not sure	No impact	Positive impact	Negative impact	No impact	Negative impact	Positive impact	Not sure
217	Good	Negative impact	No impact	Positive impact	Negative impact	No impact	Not sure	No impact	No impact
218	Good	Negative impact	Negative impact	Negative impact	Negative impact	Negative impact	Negative impact	Negative impact	Positive impact
219	Do not know	No impact	No impact	Positive impact	Negative impact	No impact	No impact	No impact	No impact
220	Good	Negative impact	No impact	Positive impact	Negative impact	Not sure	No impact	No impact	No impact
221	Do not know	Negative impact	No impact	Positive impact	No impact	No impact	Not sure	No impact	No impact
222	Good	Negative impact	Negative impact	Not sure	Negative impact	Negative impact	Negative impact	Not sure	No impact
223	Do not know	Negative impact	Negative impact	Positive impact	Negative impact	Negative impact	Negative impact	Negative impact	No impact
224	Good	Negative impact	Negative impact	Negative impact	Negative impact	No impact	Negative impact	No impact	No impact
225	Good	Negative impact	Negative impact	Positive impact	Negative impact	Negative impact	Negative impact	No impact	No impact
226	Good	Negative impact	No impact	Positive impact	Negative impact	Negative impact	Negative impact	No impact	No impact
227	Bad	Negative impact	Negative impact	Negative impact	Negative impact	No impact	No impact	No impact	Negative impact
228	Bad	Negative impact	Negative impact	Not sure	Negative impact	Not sure	Not sure	Not sure	Not sure
229	Good	Negative impact	Negative impact	Positive impact	Negative impact	Negative impact	Negative impact	Not sure	Not sure
230	Good	Negative impact	No impact	Positive impact	Negative impact	Negative impact	Not sure	Not sure	No impact
231	Good	Negative impact	Negative impact	Negative impact	Negative impact	Negative impact	Negative impact	Negative impact	Negative impact
232	Good	Negative impact	No impact	Positive impact	Negative impact	Negative impact	Not sure	No impact	No impact
233	Do not know	Negative impact	No impact	Positive impact	Negative impact	Negative impact	Not sure	No impact	No impact
234	Good	Negative impact	No impact	Positive impact	Negative impact	Negative impact	Not sure	No impact	No impact
235	Good	Negative impact	No impact	Positive impact	Negative impact	Negative impact	Negative impact	No impact	No impact
236	Good	Negative impact	Negative impact	Negative impact	Negative impact	Negative impact	Negative impact	Negative impact	Negative impact
237	Good	Negative impact	No impact	Positive impact	Negative impact	Negative impact	Not sure	No impact	No impact
238	Good	Negative impact	Negative impact	Not sure	Negative impact	Negative impact	Negative impact	Not sure	Not sure
239	Good	Negative impact	Negative impact	Not sure	Negative impact	Negative impact	Negative impact	Negative impact	Negative impact
240	Good	Negative impact	No impact	Positive impact	Negative impact	No impact	No impact	No impact	No impact
241	Good	Negative impact	No impact	Positive impact	Negative impact	No impact	No impact	No impact	No impact
242	Good	Negative impact	Negative impact	Negative impact	Negative impact	Negative impact	Negative impact	Negative impact	Negative impact
243	Good	Negative impact	No impact	Not sure	Negative impact	No impact	Not sure	No impact	No impact
244	Good	Negative impact	Negative impact	Positive impact	Negative impact	Negative impact	Negative impact	Not sure	Not sure
245	Good	No impact	No impact	Positive impact	Negative impact	No impact	No impact	No impact	No impact
246	Do not know	Negative impact	No impact	No impact	Negative impact	Negative impact	Not sure	No impact	Not sure
247	Bad	No impact	No impact	Positive impact	Positive impact	Negative impact	No impact	No impact	No impact
248	Bad	Not sure	No impact	Positive impact	Negative impact	Negative impact	No impact	No impact	No impact
249	Good	Negative impact	No impact	Positive impact	Negative impact	No impact	Negative impact	No impact	No impact
250	Do not know	Not sure	No impact	Positive impact	Negative impact	No impact	Negative impact	Not sure	Not sure
251	Good	Negative impact	No impact	Not sure	Positive impact	No impact	Not sure	Negative impact	Negative impact
252	Do not know	Not sure	Positive impact	Positive impact	Negative impact	Not sure	No impact	Positive impact	No impact
253	Do not know	Not sure	Positive impact	Positive impact	Negative impact	Not sure	No impact	Not sure	No impact
254	Do not know	Negative impact	Negative impact	Positive impact	Negative impact	Negative impact	Negative impact	No impact	No impact
255	Good	Negative impact	No impact	Positive impact	Negative impact	Not sure	Negative impact	Not sure	No impact
256	Good	Negative impact	No impact	Negative impact	Negative impact	Negative impact	Not sure	Negative impact	No impact
257	Do not know	Negative impact	Not sure	Negative impact	Negative impact	Negative impact	Not sure	No impact	No impact
258	Do not know	Not sure	Positive impact	Positive impact	Negative impact	No impact	Not sure	Not sure	Negative impact
259	Do not know	Negative impact	No impact	Not sure	Negative impact	Not sure	Positive impact	Not sure	No impact
260	Bad	Negative impact	No impact	Negative impact	Negative impact	No impact	No impact	Negative impact	No impact
261	Do not know	Negative impact	Negative impact	Negative impact	Negative impact	Negative impact	No impact	Not sure	Negative impact
262	Bad	Negative impact	No impact	No impact	Negative impact	Negative impact	No impact	No impact	No impact
263	Good	Negative impact	Negative impact	Positive impact	Negative impact	Negative impact	Negative impact	No impact	No impact
264	Bad	Negative impact	Negative impact	Positive impact	Negative impact	Negative impact	Negative impact	No impact	No impact
265	Bad	Negative impact	No impact	Positive impact	Negative impact	Negative impact	Negative impact	No impact	No impact
266	Good	Negative impact	No impact	Positive impact	Negative impact	Negative impact	Negative impact	No impact	No impact
267	Good	Negative impact	Negative impact	Positive impact	Negative impact	Negative impact	Negative impact	Negative impact	Negative impact
268	Good	Negative impact	Negative impact	Positive impact	Negative impact	Negative impact	Negative impact	No impact	No impact
269	Do not know	Positive impact	Positive impact	Positive impact	Negative impact	Negative impact	Negative impact	No impact	Negative impact
270	Good	Positive impact	Positive impact	Positive impact	Positive impact	Positive impact	No impact	No impact	No impact
271	Good	No impact	No impact	Positive impact	Negative impact	Not sure	No impact	No impact	No impact
272	Good	No impact	Positive impact	Positive impact	No impact	Positive impact	Positive impact	No impact	No impact
273	Do not know	Negative impact	Negative impact	Positive impact	Negative impact	Negative impact	Negative impact	Negative impact	Not sure
274	Good	Negative impact	No impact	Positive impact	Negative impact	Not sure	No impact	No impact	No impact
275	Bad	Negative impact	No impact	Positive impact	Negative impact	No impact	Negative impact	No impact	No impact
276	Do not know	No impact	Negative impact	Positive impact	Negative impact	Not sure	Negative impact	No impact	No impact
277	Good	Negative impact	No impact	Negative impact	Negative impact	Negative impact	Not sure	Negative impact	Negative impact
278	Good	Negative impact	Negative impact	Positive impact	Negative impact	Negative impact	Not sure	No impact	No impact
279	Good	No impact	Negative impact	Positive impact	No impact	Negative impact	Negative impact	No impact	No impact
280	Good	No impact	No impact	No impact	Negative impact	No impact	No impact	No impact	No impact
281	Good	Negative impact	Negative impact	Positive impact	Negative impact	No impact	Negative impact	Negative impact	Negative impact
282	Bad	Positive impact	No impact	Positive impact	Negative impact	Negative impact	Negative impact	No impact	No impact
283	Do not know	Negative impact	Negative impact	Positive impact	Negative impact	Negative impact	Negative impact	Negative impact	No impact
284	Good	No impact	Negative impact	Positive impact	Negative impact	Not sure	Negative impact	Negative impact	No impact
285	Do not know	Negative impact	Negative impact	Positive impact	Negative impact	Negative impact	Negative impact	Negative impact	Negative impact
286	Do not know	Negative impact	Positive impact	Negative impact	Negative impact	Negative impact	Negative impact	Negative impact	No impact
287	Do not know	Negative impact	Not sure	Positive impact	Negative impact	Negative impact	Negative impact	No impact	No impact
288	Do not know	Negative impact	Not sure	Positive impact	Negative impact	Negative impact	Negative impact	No impact	Not sure
289	Good	Negative impact	Not sure	Positive impact	Negative impact	Negative impact	Not sure	No impact	No impact
290	Do not know	Negative impact	Not sure	Positive impact	Negative impact	Not sure	Not sure	Not sure	No impact
291	Good	Negative impact	Negative impact	Negative impact	Negative impact	Negative impact	Negative impact	Negative impact	Negative impact
292	Good	Negative impact	No impact	Positive impact	Negative impact	Negative impact	Not sure	Not sure	Not sure
293	Do not know	Negative impact	No impact	Not sure	Negative impact	No impact	Not sure	Not sure	No impact
294	Do not know	Negative impact	Negative impact	Positive impact	Negative impact	Not sure	Negative impact	Not sure	No impact
295	Good	Negative impact	No impact	Positive impact	Negative impact	Negative impact	Not sure	No impact	Negative impact
296	Bad	Negative impact	Not sure	Positive impact	Negative impact	No impact	Not sure	Negative impact	No impact
297	Do not know	Negative impact	Negative impact	Positive impact	Negative impact	Negative impact	Negative impact	Negative impact	Not sure
298	Good	Negative impact	Negative impact	Negative impact	Negative impact	Negative impact	Negative impact	Negative impact	Negative impact
299	Bad	Negative impact	Negative impact	No impact	Negative impact	Negative impact	Negative impact	No impact	No impact
300	Do not know	Negative impact	No impact	Positive impact	Negative impact	No impact	No impact	No impact	No impact
301	Good	Negative impact	Negative impact	Negative impact	Negative impact	Negative impact	Negative impact	No impact	No impact
302	Bad	Negative impact	Negative impact	Positive impact	Negative impact	Negative impact	Not sure	Negative impact	No impact
303	Good	Negative impact	No impact	Positive impact	Negative impact	No impact	No impact	No impact	No impact
304	Bad	Negative impact	Negative impact	Positive impact	Negative impact	Negative impact	Not sure	Negative impact	Not sure
305	Do not know	Negative impact	No impact	No impact	Negative impact	No impact	Not sure	Not sure	Not sure
306	Good	Negative impact	Negative impact	Positive impact	Negative impact	Negative impact	No impact	No impact	No impact
307	Bad	Negative impact	Negative impact	Positive impact	Negative impact	Negative impact	Not sure	Not sure	Not sure
308	Do not know	Negative impact	Negative impact	Not sure	Negative impact	Negative impact	Not sure	No impact	Negative impact
309	Bad	Negative impact	No impact	Positive impact	Negative impact	No impact	Not sure	No impact	No impact
310	Good	Negative impact	Negative impact	No impact	Negative impact	Negative impact	No impact	No impact	No impact
311	Good	Negative impact	Negative impact	No impact	Negative impact	Negative impact	No impact	No impact	No impact
312	Do not know	Positive impact	No impact	Positive impact	Negative impact	Negative impact	Negative impact	Not sure	No impact
313	Do not know	Positive impact	No impact	Positive impact	Positive impact	Not sure	Not sure	Not sure	No impact
314	Do not know	Negative impact	Negative impact	Not sure	Negative impact	No impact	Negative impact	Not sure	No impact
315	Good	No impact	Positive impact	No impact	Positive impact	Negative impact	Negative impact	Not sure	Negative impact
316	Do not know	Negative impact	Not sure	Positive impact	Negative impact	No impact	No impact	Positive impact	Positive impact
317	Good	No impact	Positive impact	No impact	Positive impact	Negative impact	Negative impact	Not sure	Negative impact
318	Do not know	Negative impact	Negative impact	Positive impact	Negative impact	Not sure	Negative impact	Negative impact	No impact
319	Good	Negative impact	Not sure	Positive impact	Negative impact	No impact	Negative impact	No impact	No impact
320	Good	Negative impact	Not sure	Positive impact	Negative impact	No impact	Negative impact	No impact	No impact
321	Do not know	Negative impact	Positive impact	Positive impact	Negative impact	No impact	Not sure	Not sure	Not sure
322	Do not know	Negative impact	Negative impact	Positive impact	Negative impact	Negative impact	Negative impact	Negative impact	Negative impact
323	Do not know	Negative impact	Negative impact	Not sure	Negative impact	Negative impact	Negative impact	Negative impact	No impact
324	Good	No impact	Negative impact	Positive impact	Negative impact	No impact	Negative impact	No impact	No impact
325	Do not know	Negative impact	No impact	Positive impact	Negative impact	Negative impact	No impact	Not sure	Not sure
326	Do not know	No impact	Positive impact	Not sure	Negative impact	Negative impact	Negative impact	Negative impact	No impact
327	Do not know	Positive impact	No impact	Not sure	No impact	Not sure	No impact	Positive impact	No impact
328	Do not know	Negative impact	Negative impact	Not sure	Negative impact	Negative impact	Negative impact	Not sure	Not sure
329	Do not know	Negative impact	Not sure	Positive impact	Negative impact	Not sure	Negative impact	Not sure	No impact
330	Do not know	Negative impact	Negative impact	Negative impact	No impact	Not sure	No impact	No impact	No impact
331	Good	Negative impact	Negative impact	Positive impact	Negative impact	Negative impact	Not sure	Negative impact	Negative impact
332	Good	Negative impact	Negative impact	Positive impact	Negative impact	Negative impact	Not sure	Negative impact	Negative impact
333	Do not know	Not sure	Not sure	Negative impact	Negative impact	Not sure	No impact	No impact	No impact
334	Good	Not sure	Negative impact	Not sure	Negative impact	Negative impact	Negative impact	No impact	No impact
335	Good	Not sure	Negative impact	Not sure	Negative impact	Negative impact	Negative impact	No impact	No impact
336	Good	Negative impact	Negative impact	Positive impact	Negative impact	Negative impact	Negative impact	No impact	No impact
337	Bad	Negative impact	Negative impact	Not sure	Negative impact	Negative impact	Negative impact	No impact	Negative impact
338	Do not know	Negative impact	Not sure	Positive impact	Negative impact	Not sure	Negative impact	Not sure	Not sure
339	Good	Negative impact	Negative impact	Positive impact	Negative impact	Negative impact	Negative impact	Negative impact	Negative impact
340	Good	Negative impact	Negative impact	Positive impact	Negative impact	Negative impact	Negative impact	Negative impact	Not sure
341	Good	Negative impact	No impact	Positive impact	Negative impact	No impact	No impact	No impact	No impact
342	Bad	Negative impact	Negative impact	Negative impact	Negative impact	Negative impact	Not sure	Not sure	No impact
343	Do not know	Negative impact	Negative impact	Positive impact	Negative impact	Negative impact	Negative impact	Negative impact	Negative impact
344	Do not know	Negative impact	Negative impact	Positive impact	Negative impact	Negative impact	Negative impact	Negative impact	Negative impact
345	Good	Negative impact	Negative impact	Positive impact	Negative impact	Negative impact	Negative impact	Negative impact	Negative impact
346	Good	Positive impact	Negative impact	Negative impact	Negative impact	Positive impact	Negative impact	No impact	Positive impact
347	Do not know	No impact	Negative impact	Positive impact	Negative impact	No impact	Negative impact	Positive impact	Negative impact
348	Do not know	Negative impact	Negative impact	Positive impact	Negative impact	Positive impact	No impact	Positive impact	Negative impact
349	Do not know	No impact	No impact	Positive impact	No impact	No impact	Negative impact	No impact	No impact
350	Do not know	Negative impact	Negative impact	Positive impact	Negative impact	Negative impact	Negative impact	Negative impact	No impact
351	Do not know	Negative impact	Negative impact	Positive impact	Negative impact	Negative impact	Negative impact	Negative impact	No impact
352	Do not know	Negative impact	No impact	Positive impact	Negative impact	Negative impact	Negative impact	Negative impact	No impact
353	Do not know	Negative impact	Negative impact	Not sure	Negative impact	Negative impact	Negative impact	Negative impact	Negative impact
354	Do not know	Negative impact	Negative impact	Not sure	Negative impact	Negative impact	Negative impact	Negative impact	Negative impact
355	Do not know	Not sure	Negative impact	Positive impact	Negative impact	No impact	No impact	Negative impact	No impact
356	Do not know	Negative impact	Negative impact	Positive impact	Negative impact	Positive impact	Negative impact	Negative impact	Negative impact
357	Bad	Negative impact	Negative impact	Positive impact	Negative impact	Negative impact	Negative impact	Negative impact	Negative impact
358	Good	Negative impact	Negative impact	No impact	Negative impact	Negative impact	Negative impact	Negative impact	No impact
359	Do not know	Negative impact	Negative impact	Positive impact	Negative impact	No impact	Not sure	Not sure	Not sure
360	Do not know	Negative impact	Negative impact	Positive impact	Negative impact	No impact	No impact	Not sure	No impact
361	Do not know	Negative impact	Negative impact	No impact	Negative impact	Negative impact	Not sure	Negative impact	No impact
362	Good	No impact	No impact	Positive impact	Negative impact	No impact	Not sure	No impact	No impact
363	Good	Negative impact	Negative impact	Negative impact	Negative impact	Negative impact	Negative impact	Negative impact	Negative impact
364	Good	Negative impact	Negative impact	Positive impact	Negative impact	Negative impact	Not sure	Not sure	No impact
365	Good	Negative impact	Negative impact	Positive impact	Negative impact	Negative impact	Not sure	Not sure	No impact
366	Good	Negative impact	Negative impact	Positive impact	Negative impact	Negative impact	Not sure	Not sure	Not sure
367	Good	Negative impact	Negative impact	Positive impact	Negative impact	Negative impact	Not sure	Not sure	Not sure
368	Good	Negative impact	Negative impact	Positive impact	Negative impact	Negative impact	Not sure	No impact	No impact
369	Good	Negative impact	No impact	Positive impact	Negative impact	No impact	No impact	No impact	No impact
370	Bad	Negative impact	Negative impact	Negative impact	Negative impact	Negative impact	Negative impact	Negative impact	Negative impact
371	Good	Negative impact	Negative impact	Positive impact	Negative impact	Negative impact	Not sure	Negative impact	Not sure
372	Good	Negative impact	Negative impact	Negative impact	Negative impact	Negative impact	Negative impact	Negative impact	Negative impact
373	Good	Negative impact	No impact	Positive impact	Negative impact	No impact	No impact	No impact	No impact
374	Good	No impact	No impact	Positive impact	Negative impact	No impact	Not sure	No impact	No impact
375	Good	Negative impact	No impact	Positive impact	No impact	No impact	No impact	No impact	No impact
376	Good	Negative impact	Negative impact	Negative impact	Negative impact	Positive impact	Negative impact	Negative impact	No impact
377	Do not know	Negative impact	No impact	Positive impact	Negative impact	No impact	No impact	Not sure	No impact
378	Do not know	Negative impact	No impact	Positive impact	Negative impact	No impact	No impact	Not sure	No impact
379	Good	Negative impact	Negative impact	Positive impact	Negative impact	Negative impact	Negative impact	Negative impact	Negative impact
380	Bad	Negative impact	No impact	Positive impact	Negative impact	Positive impact	Negative impact	No impact	No impact
381	Good	Negative impact	Negative impact	Positive impact	Negative impact	No impact	Negative impact	Negative impact	Negative impact
382	Good	Negative impact	No impact	Positive impact	Negative impact	Negative impact	Negative impact	No impact	No impact
383	Do not know	Not sure	Not sure	Positive impact	Negative impact	Negative impact	Negative impact	No impact	Not sure
384	Do not know	Negative impact	Negative impact	Positive impact	Negative impact	Negative impact	Positive impact	Negative impact	Negative impact
385	Good	No impact	Negative impact	Positive impact	Negative impact	Negative impact	Negative impact	Negative impact	Negative impact
386	Good	Negative impact	No impact	Positive impact	Not sure	Positive impact	Negative impact	Not sure	No impact
387	Good	Negative impact	Positive impact	Positive impact	Negative impact	Positive impact	Positive impact	Positive impact	Not sure
388	Do not know	Negative impact	Negative impact	Negative impact	Negative impact	Negative impact	Negative impact	Negative impact	Negative impact
389	Good	Not sure	Negative impact	Positive impact	Negative impact	Negative impact	Positive impact	Negative impact	Negative impact
390	Do not know	Negative impact	Negative impact	Positive impact	Negative impact	Negative impact	Negative impact	Negative impact	Negative impact
391	Good	Negative impact	No impact	Positive impact	Negative impact	Negative impact	No impact	No impact	No impact
392	Do not know	No impact	Negative impact	Positive impact	Positive impact	Negative impact	Not sure	Negative impact	Negative impact
393	Bad	No impact	Negative impact	Positive impact	Positive impact	Negative impact	Not sure	Negative impact	Negative impact
394	Good	Negative impact	No impact	Negative impact	Negative impact	Negative impact	Negative impact	No impact	No impact
395	Good	Negative impact	No impact	Positive impact	Negative impact	No impact	No impact	No impact	No impact
396	Do not know	Negative impact	Negative impact	Positive impact	Negative impact	Negative impact	Negative impact	Not sure	Negative impact
397	Do not know	Negative impact	Positive impact	Positive impact	Negative impact	No impact	Negative impact	Not sure	Not sure
398	Do not know	Negative impact	Positive impact	Positive impact	Negative impact	No impact	Negative impact	Not sure	Not sure
399	Good	Negative impact	Negative impact	Positive impact	Negative impact	No impact	No impact	No impact	No impact
400	Good	Negative impact	Negative impact	No impact	Negative impact	Negative impact	Negative impact	Negative impact	Negative impact
401	Good	Negative impact	Negative impact	Positive impact	Negative impact	No impact	Not sure	No impact	No impact
402	Bad	Negative impact	Negative impact	Positive impact	Negative impact	Negative impact	Not sure	Negative impact	No impact
403	Do not know	Not sure	Negative impact	Negative impact	Negative impact	Not sure	No impact	No impact	No impact
404	Good	Negative impact	Negative impact	Positive impact	Negative impact	No impact	Negative impact	Negative impact	No impact
405
406
407
408
409
410
411
412
413
414
415
416
417
418
419
420
421
422
423
424
425
426
427
428
429
430
431
432
433
434
435
436
437
438
439
440
441
442
443
444
445
446
447
448
449
450
451
452
453
454
455
456
457
458
459
460
461
462
463
464
465
466
467
468
469
470
471
472
473
474
475
476
477
478
479
480
481
482
483
484
485
486
487
488
489
490
491
492
493
494
495
496
497
498
499
500

## Sheet: C
Nº	Q9	Q10	Q11	Q12	Q13	Q14
1	1960	Secondary	Resident	Urban	Caminha	M
2	1973	Higher	Resident	Urban	Santana	F
3	1970	Secondary	Resident	Urban	Santana	M
4	1945	Basic	Resident	Urban	Fontela	M
5	1963	Secondary	Visitor	Non-urban	Melgaço	F
6	1930	Basic	Resident	Urban	Moledo	M
7	1962	Secondary	Visitor	Non-urban	Melgaço	M
8	1943	Basic	Visitor	Urban	Monção	M
9	1965	Basic	Visitor	Urban	Vila real	M
10	1945	Basic	Visitor	Non-urban	France	F
11	1996	Higher	Resident	Urban	Porto	F
12	1973	Higher	Visitor	Urban	Porto	F
13	1970	Basic	Visitor	Urban	Moledo	F
14	1939	Basic	Resident	Non-urban	Moledo	M
15	1983	Higher	Resident	Urban	Lanhelas	M
16	1952	Secondary	Resident	Non-urban	Caminha	M
17		Secondary	Resident	Urban	Lisboa and moledo	F
18	1959	Higher	Visitor	Urban	S. Mamede (Lisboa)	F
19	1970	Higher	Visitor	Urban	Vienna (Austria)	M
20	1975	Higher	Visitor	Non-urban	Melgaço	M
21	1938	Secondary	Visitor	Urban	Caminha	M
22	1995	Higher	Visitor	Urban	Santa Maria da Feira	M
23	1995	Higher	Visitor	Urban	Santa Maria da Feira	F
24	1949	Higher	Visitor	Urban	Alto de pina (Lisboa)	M
25	1956	Basic	Visitor	Urban	Valença	M
26	1973	Higher	Visitor	Non-urban	Coimbra	F
27	1978	Secondary	Visitor	Non-urban	Açores	M
28	1960	Basic	Resident	Urban	Moledo	M
29	1969	None	Resident	Urban	Caminha	M
30	1942	Basic	Resident	Urban	Aantana	M
31	1991	Higher	Visitor	Urban	S. Pedro da cova (Porto)	F
32	1957	Secondary	Resident	Non-urban	Ancora, Caminha	M
33	1943	Secondary	Visitor	Non-urban	São Paio de Melgaço	F
34	1968	Basic	Visitor	Urban	Paris (France)	F
35	1946	Basic	Visitor	Non-urban	Cousso (Melgaço)	M
36	1986	Secondary	Visitor	Urban	Toulouse (França)	M
37	1952	Secondary	Visitor	Urban	Lisboa	M
38	1972	Higher	Visitor	Urban	Barcelona (Spain)	F
39	1971	Higher	Visitor	Urban	Santiago de Compostela (Spain)	F
40	1974	Basic	Visitor	Urban	Nanter (France)	M
41	2009	Basic	Visitor	Urban	Luxemburgo	M
42	1953	Basic	Resident	Urban	Ancora	F
43	1966	Secondary	Visitor	Non-urban	Monção	F
44	2005	Basic	Resident	Non-urban	Ancora	F
45	1980	Secondary	Visitor	Urban	Savigny (France)	M
46	1979	Secondary	Visitor	Urban	Eiriz, Paços de Ferreira	M
47	1996	Higher	Visitor	Non-urban	Melgaço	F
48	1958	None	Visitor	Urban	Bragança	M
49	1978	Secondary	Visitor	Urban	Bragança	F
50	1983	Higher	Visitor	Urban	Guimarães	M
51	1942	None	Resident	Non-urban	Guelfa	M
52	1968	Basic	Resident	Urban	Vile	M
53	1984	Basic	Visitor	Urban	Viana	F
54	1990	Higher	Resident	Urban	Ancora	F
55	1969	Basic	Visitor	Urban	Panoias	F
56	1978	Secondary	Resident	Urban	Ancora	F
57	1983	Higher	Resident	Urban	Vile	M
58	1970	Higher	Visitor	Urban	France	F
59	1970	Basic	Visitor	Urban	France	M
60	1997	Secondary	Resident	Urban	Ancora	M
61	1992	Secondary	Resident	Urban	Ancora	M
62	1973	Higher	Resident	Non-urban	Ancora	F
63	1971	Basic	Visitor	Urban	Oeiras, Lisboa	F
64	1971	Higher	Resident	Urban	Caminha	F
65	1949	Higher	Visitor	Urban	Porto	M
66	1948	Higher	Visitor	Urban	Porto	F
67	1985	Higher	Visitor	Urban	Ourense (Spain)	M
68	1987	Higher	Visitor	Urban	Ourense (Spain)	F
69	1957	Basic	Visitor	Urban	Ourense (Spain)	F
70	1953	Basic	Visitor	Urban	Ourense (Spain)	M
71	1975	Secondary	Visitor	Non-urban	S. pedro da torre (Valença)	M
72	1962	Basic	Visitor	Urban	Pedrouços, Maia	F
73	1983	Higher	Visitor	Non-urban	Barcelos	F
74	1978	Higher	Visitor	Urban	Maximinos, Braga	M
75	1973	Higher	Visitor	Urban	Hong Kong (China)	F
76	1964	Higher	Visitor	Non-urban	Oise, França	F
77	1973	Secondary	Visitor	Urban	Algueirão, mem martins	F
78	1969	Secondary	Visitor	Urban	Algueirão, mem martins	F
79	1975	Higher	Resident	Non-urban	Ancora	M
80	1962	Secondary	Visitor	Urban	Gualtar	F
81	2002	Secondary	Visitor	Urban	Sé	F
82	1974	Basic	Visitor	Non-urban	Galegos	M
83	1948	Higher	Visitor	Urban	Cascais	F
84	1972	Higher	Visitor	Urban	Lisboa	F
85	1982	Higher	Visitor	Urban	Andorra	F
86	1989	Secondary	Visitor	Urban	Andorra	M
87	1961	Higher	Resident	Urban	Castelo de Neiva	M
88	1934	Basic	Resident	Urban	Ancora	F
89	1978	Higher	Visitor	Urban	Braga	F
90	1972	Secondary	Visitor	Urban	Costa da caparica	F
91	1977	Higher	Visitor	Urban	Santiago (Spain)	M
92	1974	Higher	Visitor	Urban	Adaufe	M
93	1987	Higher	Visitor	Urban	Aveiro	F
94	1997	Higher	Visitor	Non-urban	Braga	F
95	1974	Higher	Visitor	Urban	Valladolid (Spain)	F
96	1973	Higher	Visitor	Urban	Valladolid (Spain)	M
97	2002	Secondary	Visitor	Non-urban	Mirandela	M
98	2002	Secondary	Resident	Non-urban	Carreço	M
99	2002	Secondary	Visitor	Urban	Miadela	F
100	2001	Secondary	Visitor	Urban	Vila franca	M
101	1990	Higher	Resident	Urban	Areosa	F
102	1974	Secondary	Visitor	Non-urban	Ponte de Lima	M
103	1990	Higher	Visitor	Urban	Ponte de Lima	F
104	1958	Higher	Visitor	Non-urban	Ponte de Lima	F
105	2005	Basic	Visitor	Non-urban	Queijada	F
106	2005	Basic	Visitor	Non-urban	Souto	F
107	1994	Higher	Resident	Urban	Miadela	F
108	1970	Secondary	Resident	Urban	Areosa	F
109	1970	Basic	Visitor	Non-urban	France	F
110	1983	Higher	Visitor	Non-urban	Braga	F
111	1976	Higher	Visitor	Non-urban	Santa maria	F
112	1996	Higher	Resident	Urban	Darque	F
113	1983	Secondary	Resident	Non-urban	Areosa	M
114	1958	Higher	Resident	Urban	Viana do Castelo	F
115	1946	Basic	Resident	Non-urban	Carreço	M
116	1953	Higher	Resident	Urban	Viana do Castelo	M
117	1964	Higher	Visitor	Non-urban	Neu chattel, suiça	M
118	1968	Secondary	Visitor	Non-urban	Neu chattel, suiça	F
119	1997	Secondary	Resident	Non-urban	Pirre, Viana do Castelo	M
120	1990	Secondary	Resident	Non-urban	Pirre, Viana do Castelo	F
121	1986	Secondary	Resident	Non-urban	Mujães, Viana do Castelo	M
122	1982	Higher	Resident	Non-urban	Carreço	F
123	1983	Higher	Visitor	Urban	Paris (France)	M
124	1994	Higher	Resident	Urban	Abelheira, Viana do Castelo	M
125	1999	Higher	Resident	Urban	Porto	M
126	1970	Higher	Visitor	Urban	Arcozelo, Ponte de Lima	F
127	1962	Higher	Visitor	Non-urban	Coutances (France)	F
128	1962	Secondary	Visitor	Non-urban	Coutances (France)	M
129	1967	Higher	Visitor	Non-urban	Ombrun (France)	F
130	1994	Secondary	Resident	Urban	Monserrate, Viana do Castelo	F
131	1957	Basic	Resident	Non-urban	Areosa, Viana do Castelo	M
132	1976	Higher	Resident	Urban		m
133	1986	Higher	Visitor	Urban	Viseu	F
134	1952	Secondary	Resident	Urban	Viana do Castelo	M
135	1954	Secondary	Resident	Urban	Viana do Castelo	M
136	1970	Higher	Visitor	Urban	Braga	M
137	1960	Basic	Visitor	Urban	Aveiro	F
138	1952	Secondary	Resident	Urban	Viana do Castelo	M
139	1959	Higher	Resident	Urban	Darque	M
140	1962	Basic	Visitor	Urban	Porto	M
141	1975	Basic	Visitor	Non-urban	Santa Marta, Viana do Castelo	M
142	1955	Secondary	Visitor	Non-urban	Forjães, Esposende	F
143	1976	Secondary	Visitor	Urban	Salamanca (Spain)	F
144	1971	Basic	Visitor	Urban	Salamanca (Spain)	F
145	1998	Higher	Visitor	Non-urban	Arcozelo, Vila verde	F
146	1947	Basic	Visitor	Non-urban	Arcozelo, Vila verde	M
147	1982	Secondary	Visitor	Urban	Barcelos	M
148	1947	Secondary	Visitor	Non-urban	Seara, Ponte de Lima	M
149	1954	Basic	Resident	Urban	Viana do Castelo	M
150	1947	Basic	Resident	Urban	Areosa, Viana do Castelo	M
151	1974	Higher	Visitor	Urban	Porto	F
152	1985	Secondary	Resident	Urban	Viana do Castelo	M
153	1980	Secondary	Resident	Urban	Viana do Castelo	F
154	1993	Higher	Resident	Urban	Viana do Castelo	M
155	1993	Higher	Resident	Urban	Viana do Castelo	F
156	1959	Basic	Visitor	Urban	Cavadoso	F
157	1968	Basic	Visitor	Urban	Sao mamede	F
158	2002	Secondary	Resident	Urban	Viana do Castelo	F
159	1972	Higher	Resident	Urban	Viana do Castelo	F
160	1962	Basic	Visitor	Non-urban	Pinhal	F
161	1952	Basic	Resident	Urban	Anha	M
162	1949	Basic	Resident	Non-urban	Anha	M
163	1942	Basic	Resident	Urban	Amorosa	M
164	1960	Basic	Visitor	Non-urban	Esparrinha	F
165	1951	Basic	Resident	Non-urban	Amorosa	M
166	1963	Basic	Visitor	Urban	Braga	M
167	1964	Basic	Visitor	Urban	Braga	F
168	1970	Basic	Visitor	Non-urban	Ponte de Lima	F
169	1948	Basic	Visitor	Urban	Paris (France)	M
170	2001	Secondary	Visitor	Urban	Famalicão	F
171	1958	Secondary	Visitor	Urban	Braga	F
172	1957	Secondary	Visitor	Non-urban	Famalicão	F
173		None	Visitor	Urban	Braga	M
174	1945	Higher	Visitor	Urban	Porto	M
175	1998	Secondary	Visitor	Urban	Geneva (Switzerland)	F
176	2003	Secondary	Visitor	Non-urban	Famalicão	M
177	1962	Higher	Visitor	Urban	Vila Real	M
178	1957	Higher	Visitor	Urban	Porto	F
179	1991	Higher	Visitor	Urban	Vila Nova de Gaia	F
180	1976	Higher	Visitor	Urban	Famalicão	M
181	1949	Secondary	Resident	Urban	Porto	F
182	1945	Secondary	Resident	Urban	Porto	M
183	1942	Basic	Visitor	Non-urban	S. Maria da Portela, Famalicão	M
184	1975	Basic	Resident	Non-urban	Geraz do lima	M
185	1976	Basic	Resident	Non-urban	Castelo do neiva	M
186	1975	Secondary	Visitor	Urban	Ourense (Spain)	M
187	1975	Basic	Visitor	Urban	Paris (France)	M
188	2006	Basic	Visitor	Urban	Braga	F
189	1994	Higher	Visitor	Urban	Braga	F
190	1982	Basic	Visitor	Urban	Suizerland	F
191	1957	Secondary	Visitor	Non-urban	Mugães	M
192	1952	Higher	Visitor	Non-urban	Belinho	M
193	1937	Secondary	Visitor	Urban	Coimbra	M
194	2007	Basic	Visitor	Urban	Penafiel	M
195	1945	Basic	Visitor	Non-urban	Figueira	M
196	2006	Basic	Visitor	Non-urban	Penafiel	M
197	1988	Secondary	Resident	Urban	Escampado	M
198	1968	Basic	Visitor	Urban	France	F
199	1992	Higher	Resident	Urban	Ofir	M
200	1976	Secondary	Visitor	Urban	Vila do Conde	F
201	1972	Higher	Visitor	Non-urban	Belgium	M
202	1963	Basic	Resident	Urban	Marinhas	M
203	1990	Higher	Resident	Urban	Esposende	M
204	1963	None	Visitor	Urban	Amarante	M
205	1983	Secondary	Resident	Urban	Esposende	M
206	1963	Basic	Visitor	Urban	Cantanhede	F
207	1993	Higher	Resident	Urban	Esposende	M
208	1990	Higher	Resident	Urban	Ofir	F
209	1968	Basic	Visitor	Non-urban	Minho / Germany	M
210	1973	Basic	Visitor	Urban	Espinho	F
211	1989	Higher	Resident	Urban	Esposende	F
212	1978	Secondary	Visitor	Urban	France	M
213	1972	Higher	Visitor	Urban	France	M
214	1965	Basic	Resident	Non-urban	Marinhas, Esposende	M
215	1978	Higher	Visitor	Urban	Estrasburgo (France)	F
216	1962	Secondary	Visitor	Urban	Barcelos	M
217	1969	Basic	Visitor	Urban	Luxembourg	M
218	1962	Higher	Visitor	Urban	Alfema, Maia	M
219	1968	Basic	Visitor	Non-urban	Cambeses, Barcelos	M
220	1953	Basic	Resident	Urban	Tures (France)	M
221	1959	Secondary	Visitor	Non-urban	Gandra, Esposende	M
222	1972	Higher	Visitor	Urban	Paris (France)	F
223	2003	Secondary	Visitor	Non-urban	Pereira, Barcelos	M
224	2010	Basic	Visitor	Urban	Braga	F
225	2005	Basic	Visitor	Urban	Paris (France)	F
226	1951	Basic	Resident	Non-urban	Forjães, Esposende	F
227	1949	Basic	Resident	Non-urban	Forjães, Esposende	M
228	1963	Higher	Resident	Urban	Leça	M
229	1990	Higher	Resident	Urban	Maia	F
230	1978	Higher	Resident	Urban	Matosinhos	F
231	1983	Higher	Resident	Urban	Leça	F
232	1970	Basic	Visitor	Non-urban	Switzerland	F
233	1972	Basic	Visitor	Non-urban	Switzerland	M
234	1983	Higher	Visitor	Non-urban	Switzerland	M
235	1962	Basic	Resident	Urban	Leça	M
236	1970	Basic	Resident	Urban	Leça	M
237	1974	Secondary	Resident	Urban	Perafita	F
238	2002	Secondary	Resident	Urban	Gaia	F
239	2002	Secondary	Resident	Urban	Gaia	F
240	1963	Basic	Visitor	Non-urban	Germany	M
241	1963	Secondary	Visitor	Non-urban	Germany	F
242	1989	Higher	Visitor	Urban	Sines	F
243	1950	Basic	Resident	Urban	Valongo	M
244	1986	Higher	Resident	Urban	Matosinhos	F
245	1943	None	Resident	Urban	Leça	F
246	1978	Basic	Visitor	Urban	Maia	M
247	1951	Basic	Resident	Urban	Leça da Palmeira, Matosinhos	M
248	1949	Basic	Resident	Urban	Perafita, Matosinhos	F
249	1955	Secondary	Visitor	Urban	Porto	M
250	1952	Higher	Visitor	Non-urban	Silvares	F
251	1991	Higher	Resident	Urban	Leça da Palmeira, Matosinhos	F
252	1945	Secondary	Visitor	Urban	Paranhos, Porto	M
253	1945	Basic	Visitor	Urban	Paranhos, Porto	F
254	1948	Basic	Visitor	Non-urban	Lordelo de Paredes	M
255	1984	Higher	Visitor	Urban	Geneva (Switzerland)	M
256	1999	Secondary	Resident	Urban	Leça da Palmeira, Matosinhos	M
257	1999	Secondary	Visitor	Urban	Leça da Palmeira, Matosinhos	F
258	1954	Secondary	Resident	Urban	Leça do Balio	F
259	1957	Higher	Resident	Urban	Leça da Palmeira, Matosinhos	F
260	1960	Basic	Resident	Urban	Maia	M
261	1961	Higher	Resident	Urban	Leça	F
262	1960	Basic	Resident	Urban	Matosinhos	M
263	1990	Higher	Resident	Urban	Matosinhos	M
264	1995	Higher	Visitor	Urban	Gaia	F
265	1950	Basic	Resident	Urban	Afurada	M
266	1952	Basic	Resident	Urban	Afurada	M
267	1970	Higher	Resident	Urban	Foz	F
268	1974	Higher	Visitor	Urban	Espinho	F
269	2006	Basic	Resident	Urban	Foz do Douro	F
270	1944	Basic	Resident	Urban	Porto	M
271	1946	Basic	Resident	Urban	Porto	M
272	1945	Secondary	Visitor	Urban	Matosinhos	M
273	1997	Higher	Resident	Urban	Porto	M
274	1948	Basic	Resident	Urban	Porto/Foz	M
275	1956	Secondary	Visitor	Urban	Esmoriz	F
276	1945	Higher	Resident	Urban	Cedofeita, Porto	F
277	1974	Higher	Visitor	Urban	Rio Tinto	F
278	1978	Higher	Resident	Urban	Foz	F
279	1967	Higher	Visitor	Urban	Folgosa, Maia	F
280	1946	Higher	Resident	Urban	Porto/Foz	M
281	1975	Higher	Visitor	Urban	Triestre (Italy)	M
282	1961	Secondary	Resident	Urban	Maia	M
283	1983	Higher	Resident	Urban	Lordelo de ouro e massarelos	M
284	1986	Secondary	Resident	Urban	Campanhã	M
285	1995	Higher	Visitor	Urban	Rio de Janeiro (Brasil)	F
286	1968	Basic	Visitor	Urban	Mafamude	M
287	1994	Basic	Resident	Urban	Lordelo de ouro e massarelos	M
288	1990	Higher	Visitor	Urban	Berlin (Germany)	M
289	1981	Higher	Visitor	Urban	Aveiro	F
290	1970	Secondary	Resident	Urban	Porto	M
291	1963	Basic	Resident	Urban	Porto	F
292	1959	Basic	Resident	Urban	Porto	M
293	1972	Higher	Visitor	Urban	Coimbra	M
294	1995	Higher	Visitor	Urban	Gulpilhares	M
295	1999	Secondary	Resident	Urban	Porto	M
296	1993	Higher	Resident	Urban	Gaia	M
297	1976	Higher	Visitor	Urban	Marinha Grande	F
298	1970	Higher	Resident	Urban	Canelas	F
299	1997	Secondary	Resident	Urban	Gulpilhares	M
300	1983	Higher	Visitor	Non-urban	Amarante	F
301	1961	Secondary	Visitor	Urban	Ermesinde	F
302	1990	Secondary	Visitor	Non-urban	Belgium	M
303	1974	Higher	Resident	Urban	Valadares	M
304	1969	Secondary	Resident	Urban	Serzedo	M
305	1939	None	Resident	Urban	Canidelo	F
306	2002	Secondary	Resident	Urban	Serzedo	F
307	1993	Higher	Resident	Urban	Madalena	M
308	2004	Secondary	Resident	Urban	Serzedo	F
309	1940	None	Resident	Urban	Madalena	M
310	1978	Secondary	Visitor	Non-urban	Mirandela	F
311	1975	Basic	Visitor	Non-urban	Mirandela	M
312	1989	Secondary	Visitor	Urban	Maia	M
313	1989	Secondary	Visitor	Urban	Maia	F
314	1970	Higher	Visitor	Urban	Senhora da hora	F
315	2005	Basic	Resident	Urban	Canidelo	F
316	1945	Higher	Resident	Urban	Canidelo	M
317	2007	Basic	Resident	Urban	Canidelo	F
318	1999	Higher	Visitor	Urban	Maastricht (Holand)	F
319	1968	Basic	Visitor	Urban	S. João da Madeira	F
320	1966	Basic	Visitor	Urban	S. João da Madeira	M
321	1956	Secondary	Resident	Urban	Gaia	M
322	1981	Higher	Visitor	Urban	Matosinhos	M
323	1981	Higher	Visitor	Urban	Matosinhos	F
324	1959	Secondary	Visitor	Non-urban	República centro africana, Africa	M
325	1987	Secondary	Visitor	Urban	Paranhos, Porto	M
326	1983	Higher	Resident	Urban	Sta Marinha, S. Pedro da Afurada	F
327	1944	Secondary	Resident	Urban	Oliveira do Douro	M
328	1981	Higher	Visitor	Non-urban	Adoufe, Vila Real	F
329	1997	Higher	Visitor	Urban	Gondomar	M
330	1956	Secondary	Resident	Urban	Canidelo	M
331	2006	Basic	Resident	Urban	Valadares	F
332	1970	Secondary	Resident	Urban	Valadares	M
333	1957	Basic	Resident	Urban	Grijo	F
334	1980	Higher	Resident	Urban	Gulpilhares	F
335	1971	Higher	Resident	Urban	Gulpilhares	F
336	1975	Basic	Resident	Urban	Arcozelo	M
337	1979	Higher	Resident	Urban	Arcozelo	F
338	1989	Higher	Resident	Urban	Santa marinha	M
339	1949	Basic	Resident	Urban	Madalena	F
340	1997	Higher	Resident	Urban	Arcozelo	M
341	1968	Secondary	Resident	Urban	Francelos	F
342	1970	Higher	Resident	Urban	Miramar	M
343	2002	Secondary	Resident	Urban	Vilar do paraiso	F
344	1994	Secondary	Visitor	Non-urban	Guia	M
345	1975	Higher	Resident	Urban	Vilar do paraiso	F
346	1995	Secondary	Resident	Urban	Gulpilhares	M
347	1965	Basic	Visitor	Urban	Gondomar	M
348	1959	Secondary	Visitor	Urban	Gondomar	M
349	1973	Secondary	Resident	Urban	Gulpilhares	F
350	1975	Secondary	Visitor	Urban	Viseu	M
351	1977	Secondary	Visitor	Urban	Viseu	F
352	2000	Secondary	Visitor	Non-urban	Crestuma	M
353	1992	Higher	Visitor	Urban	S. Cosme, Gondomar	F
354	1992	Higher	Visitor	Urban	Valbom, Gondomar	F
355	1985	Higher	Resident	Urban	Vilar do Andorim, Gaia	M
356	1976	Higher	Resident	Urban	Gaia	F
357	1979	Higher	Resident	Urban	Miramar	F
358	1978	Higher	Visitor	Non-urban	Castelo do Paiva	F
359	1968	Secondary	Visitor	Urban	Valongo	F
360	1983	Secondary	Visitor	Non-urban	France	M
361	1980	Secondary	Visitor	Non-urban	France	F
362	1950	Secondary	Visitor	Urban	Viseu	M
363	1982	Higher	Resident	Urban	Francelos	M
364	1990	Secondary	Resident	Urban	Serzedo	M
365	1998	Higher	Resident	Urban	Serzedo	F
366	2000	Secondary	Resident	Urban	Miramar	M
367	2004	Secondary	Resident	Urban	Miramar	M
368	1978	Higher	Resident	Urban	Miramar	M
369	1950	None	Resident	Urban	Aguda	M
370	1948	Basic	Resident	Urban	Aguda	M
371	1990	Secondary	Resident	Urban	Canelas	F
372	2000	Secondary	Resident	Urban	Gulpilhares	F
373	1974	Higher	Resident	Urban	Aguda	M
374	1934	None	Resident	Urban	Aguda	M
375	1961	Secondary	Visitor	Non-urban	S. Felix da Marinha	F
376	1944	Secondary	Visitor	Urban	Madalena	M
377	2005	Secondary	Visitor	Urban	Gaia	F
378	1985	Secondary	Visitor	Urban	Gaia	F
379	1991	Higher	Visitor	Urban	Porto	F
380	1951	Secondary	Resident	Urban	S. Felix da Marinha	M
381	1993	Secondary	Visitor	Urban	Arcozelo, Aguda	M
382	1990	Basic	Resident	Urban	Arcozelo, Aguda	F
383	1948	Secondary	Visitor	Urban	Sta marinh, Afurada	M
384	1980	Higher	Visitor	Urban	Madalena	F
385	1982	Higher	Visitor	Non-urban	Gulpilhares	F
386	1941	Higher	Visitor	Urban	Ramalde, Porto	M
387	1972	Basic	Resident	Non-urban	Serzedo	F
388	1933	Basic	Resident	Urban	Arcozelo	M
389	1979	Higher	Resident	Urban	Arcozelo	F
390	1964	Basic	Visitor	Urban	Aanta Euleila	M
391	1976	Higher	Resident	Urban	Valadares	M
392	1994	Secondary	Resident	Non-urban	Perosinho	M
393	1995	Higher	Resident	Non-urban	Perosinho	F
394	1970	Basic	Resident	Urban	Aguda	F
395	1972	Higher	Resident	Urban	Gulpilhares	M
396	2000	Secondary	Visitor	Urban	Pedroso	F
397	1952	Secondary	Visitor	Non-urban	Fanzeres, Gondomar	F
398	1949	Basic	Visitor	Non-urban	Fanzeres, Gondomar	F
399	1977	Higher	Resident	Urban	Gulpilhares	F
400	1990	Higher	Resident	Urban	Aguda	M
401	1980	Secondary	Resident	Urban	Aguda	M
402	2008	Basic	Visitor	Non-urban	Forjães, Esposende	M
403	1977	Higher	Visitor	Non-urban	Forjães, Esposende	M
404	1977	Higher	Visitor	Non-urban	Forjães, Esposende	F
405
406
407
408
409
410
411
412
413
414
415
416
417
418
419
420
421
422
423
424
425
426
427
428
429
430
431
432
433
434
435
436
437
438
439
440
441
442
443
444
445
446
447
448
449
450
451
452
453
454
455
456
457
458
459
460
461
462
463
464
465
466
467
468
469
470
471
472
473
474
475
476
477
478
479
480
481
482
483
484
485
486
487
488
489
490
491
492
493
494
495
496
497
498
499
500
